# Supplementary material for: eMCI: An Explainable Multimodal Correlation Integration Model for Unveiling Spatial Transcriptomics and Intercellular Signaling
Source: Research (Wash D C). 2024 Nov 1;7:0522. doi: 10.34133/research.0522 (PMC11528068; doi:10.34133/research.0522)
Supplement: Supplementary 1 — Section S1. Figs. S1 to S26 Section S2. Tables S1 to S10 Section S3. Note S1 Supplementary References [file research.0522.f1.zip]

Archive with 2 entries (2 files):
- Research_eMCI_SI_finalversion2.docx
- Supplementary Table 1.xlsx
