# Supplementary material for: eMCI: An Explainable Multimodal Correlation Integration Model for Unveiling Spatial Transcriptomics and Intercellular Signaling
Source: Research (Wash D C). 2024 Nov 1;7:0522. doi: 10.34133/research.0522 (PMC11528068; doi:10.34133/research.0522)
Supplement: Supplementary 1 — Section S1. Figs. S1 to S26 Section S2. Tables S1 to S10 Section S3. Note S1 Supplementary References [file research.0522.f1.zip › Supplementary Table 1.xlsx]

## Sheet: Summary for enrichment results
Stage	Total number of enriched GO terms related to endothelial and epithelial cells	Description of GO terms related to endothelial and epithelial cells	p.adjust
6PCW	27	endothelium development	0.000345421
		endothelial cell differentiation	0.000762128
		endothelial cell migration	0.00498207
		regulation of endothelial cell chemotaxis	0.00529191
		endothelial cell chemotaxis	0.013102
		endothelial cell development	0.01615
		positive regulation of endothelial cell chemotaxis	0.01615
		regulation of endothelial cell development	0.0195859
		regulation of establishment of endothelial barrier	0.0195859
		vascular endothelial growth factor receptor binding	0.0263639
		establishment of endothelial barrier	0.0294625
		regulation of endothelial cell differentiation	0.0307111
		regulation of endothelial cell proliferation	0.0411575
		regulation of endothelial cell migration	0.0417129
		regulation of epithelial cell proliferation	0.00112455
		epithelial cell proliferation	0.00232041
		epithelial cell migration	0.00345995
		epithelium migration	0.00360194
		epithelial cell development	0.00393636
		epithelial tube morphogenesis	0.00463953
		negative regulation of epithelial cell differentiation	0.00669121
		regulation of epithelial cell migration	0.0179727
		regulation of epithelial cell differentiation	0.0222285
		negative regulation of epithelial cell proliferation	0.0294625
		lung epithelial cell differentiation	0.0374866
		positive regulation of epithelial cell migration	0.0391604
		morphogenesis of a branching epithelium	0.0418668
7PCW	19	endothelial cell differentiation	0.0250661
		endothelium development	0.0360736
		epithelial to mesenchymal transition	0.00471219
		negative regulation of epithelial cell proliferation	0.00588682
		regulation of epithelial cell proliferation	0.0114211
		morphogenesis of embryonic epithelium	0.0137504
		nephron epithelium development	0.0196273
		embryonic epithelial tube formation	0.0267363
		morphogenesis of a branching epithelium	0.0300999
		epithelial tube formation	0.0336155
		positive regulation of epithelial cell proliferation	0.0413328
		mesonephric epithelium development	0.0421828
		establishment of planar polarity of embryonic epithelium	0.0426213
		morphogenesis of a polarized epithelium	0.0437794
		branching morphogenesis of an epithelial tube	0.0455354
		epithelial cell migration	0.0459982
		epithelium migration	0.0469128
		regulation of epithelial to mesenchymal transition	0.0488313
		mammary gland epithelial cell differentiation	0.0492991
8PCW	27	endothelium development	0.000253383
		endothelial cell differentiation	0.000751611
		establishment of endothelial barrier	0.00080112
		endothelial cell proliferation	0.00137918
		vascular endothelial growth factor receptor signaling pathway	0.00159244
		endothelial cell development	0.00195642
		regulation of endothelial cell proliferation	0.00316889
		endothelial cell migration	0.00652584
		positive regulation of endothelial cell proliferation	0.00953421
		vascular endothelial growth factor receptor binding	0.0273435
		vascular endothelial growth factor signaling pathway	0.0320694
		positive regulation of vascular endothelial growth factor receptor signaling pathway	0.038081
		blood vessel endothelial cell migration	0.0386877
		regulation of endothelial cell apoptotic process	0.0452667
		epithelial tube morphogenesis	9.01719e-06
		morphogenesis of a branching epithelium	9.01719e-06
		branching morphogenesis of an epithelial tube	7.6407e-05
		epithelial cell proliferation	0.000998168
		epithelial cell development	0.00227693
		regulation of epithelial cell proliferation	0.00313936
		columnar/cuboidal epithelial cell differentiation	0.00555115
		lung epithelial cell differentiation	0.00733202
		epithelial tube branching involved in lung morphogenesis	0.0110803
		epithelial cell migration	0.0179485
		lung epithelium development	0.0180577
		epithelium migration	0.0185971
		epithelial cell apoptotic process	0.0498643
8.5PCW	16	epithelial tube branching involved in lung morphogenesis	0.000992473
		morphogenesis of a branching epithelium	0.00205483
		epithelial cell proliferation	0.0028827
		regulation of epithelial cell proliferation	0.00411817
		negative regulation of epithelial cell proliferation	0.00482264
		prostate gland epithelium morphogenesis	0.00584648
		epithelial tube morphogenesis	0.00604812
		positive regulation of epithelial cell proliferation	0.0114808
		morphogenesis of embryonic epithelium	0.0141256
		branching morphogenesis of an epithelial tube	0.0151851
		epithelial to mesenchymal transition	0.0169449
		establishment of planar polarity of embryonic epithelium	0.0251582
		embryonic epithelial tube formation	0.0301906
		branch elongation of an epithelium	0.030577
		regulation of morphogenesis of an epithelium	0.0361186
		epithelial tube formation	0.0379577
10PCW	7	epithelial tube morphogenesis	0.00206881
		epithelial tube branching involved in lung morphogenesis	0.00306627
		morphogenesis of embryonic epithelium	0.00419572
		epithelial tube formation	0.00477054
		morphogenesis of a branching epithelium	0.0055752
		embryonic epithelial tube formation	0.0102185
		branching morphogenesis of an epithelial tube	0.0222748
11.5PCW	0
13PCW	2	epithelial cell proliferation	0.013736
		regulation of epithelial cell proliferation	0.0284609

## Sheet: 6PCW
ONTOLOGY	ID	Description	GeneRatio	BgRatio	pvalue	p.adjust	qvalue	geneID	Count
BP	GO:0048568	embryonic organ development	20/173	427/18723	2.86212e-09	8.54915e-06	7.2517e-06	COL2A1/COL11A1/SOX9/KRT19/SCRIB/RARG/MTHFD1/NR2F2/ID3/VEGFA/PKDCC/TEAD2/HES1/FRS2/EPAS1/JUNB/HLX/KDR/MEGF8/VASH1	20
BP	GO:0048608	reproductive structure development	18/173	424/18723	8.28235e-08	9.16525e-05	7.77431e-05	COL9A3/TPPP3/GHRL/SPP1/SOX9/KRT19/RARG/NR2F2/VEGFA/SERPINE2/HES1/EIF2B2/NUPR1/FRS2/EPAS1/TBC1D20/JUNB/VASH1	18
BP	GO:0061458	reproductive system development	18/173	427/18723	9.20514e-08	9.16525e-05	7.77431e-05	COL9A3/TPPP3/GHRL/SPP1/SOX9/KRT19/RARG/NR2F2/VEGFA/SERPINE2/HES1/EIF2B2/NUPR1/FRS2/EPAS1/TBC1D20/JUNB/VASH1	18
BP	GO:0003158	endothelium development	10/173	136/18723	5.45325e-07	0.000407222	0.000345421	ID1/NR2F2/VEGFA/PECAM1/CDH5/KDR/MET/TIE1/CLDN5/GJA4	10
MF	GO:0030020	extracellular matrix structural constituent conferring tensile strength	6/172	41/18368	2.11703e-06	0.000867982	0.00082007	COL9A3/COL9A1/COL9A2/COL2A1/COL11A1/COL23A1	6
BP	GO:0045446	endothelial cell differentiation	9/173	118/18723	1.50399e-06	0.000898484	0.000762128	ID1/NR2F2/VEGFA/PECAM1/CDH5/KDR/MET/TIE1/CLDN5	9
BP	GO:0050678	regulation of epithelial cell proliferation	15/173	381/18723	2.66303e-06	0.00132575	0.00112455	GHRL/SOX9/PGF/ID1/NR2F2/VEGFA/HES1/SAV1/NUPR1/FRS2/KDR/INTU/TIE1/VASH1/IGF1	15
BP	GO:0051090	regulation of DNA-binding transcription factor activity	16/173	440/18723	3.40024e-06	0.00145093	0.00123073	WWP2/BEX1/ID1/CYTL1/UBE2N/EZH2/DAP/ID3/VEGFA/HES1/PPP3CA/SAV1/EP300/NUPR1/MAPK8/TRAF5	16
BP	GO:0001945	lymph vessel development	5/173	28/18723	5.25869e-06	0.00196346	0.00166548	LGALS8/NR2F2/VEGFA/TIE1/VASH1	5
BP	GO:0001894	tissue homeostasis	12/173	268/18723	7.63197e-06	0.00212214	0.00180008	COL2A1/SPP1/SOX9/CTSH/CYTL1/VEGFA/PECAM1/EPAS1/CDH5/TFF3/ESAM/CLDN5	12
BP	GO:0001890	placenta development	9/173	144/18723	7.79121e-06	0.00212214	0.00180008	TPPP3/GHRL/SPP1/KRT19/NR2F2/HES1/EPAS1/JUNB/VASH1	9
BP	GO:0090130	tissue migration	14/173	365/18723	7.81505e-06	0.00212214	0.00180008	ACTC1/SOX9/CTSH/LGALS8/ID1/NR2F2/VEGFA/HDAC7/CDH5/SASH1/KDR/MET/CXCL13/VASH1	14
BP	GO:0001570	vasculogenesis	7/173	80/18723	9.17264e-06	0.00228322	0.00193671	ACKR3/VEGFA/TEAD2/HDAC7/JUNB/KDR/TIE1	7
BP	GO:0043254	regulation of protein-containing complex assembly	15/173	428/18723	1.08046e-05	0.00248258	0.00210581	TPPP3/SOX9/ARFIP2/VEGFA/EP300/ATAT1/UNC13B/CLIP3/TRAPPC12/GMFG/RNF4/CDH5/ESAM/MET/CXCL13	15
BP	GO:0070534	protein K63-linked ubiquitination	6/173	56/18723	1.26343e-05	0.00269561	0.00228652	WWP2/UBE2V2/UBE2N/RNF4/SASH1/TRAF5	6
BP	GO:0050673	epithelial cell proliferation	15/173	437/18723	1.38103e-05	0.00273556	0.00232041	GHRL/SOX9/PGF/ID1/NR2F2/VEGFA/HES1/SAV1/NUPR1/FRS2/KDR/INTU/TIE1/VASH1/IGF1	15
BP	GO:0030903	notochord development	4/173	17/18723	1.52536e-05	0.00273556	0.00232041	COL2A1/SOX9/ID3/TEAD2	4
BP	GO:0001893	maternal placenta development	5/173	35/18723	1.64848e-05	0.00273556	0.00232041	TPPP3/GHRL/SPP1/NR2F2/JUNB	5
BP	GO:0035633	maintenance of blood-brain barrier	5/173	35/18723	1.64848e-05	0.00273556	0.00232041	VEGFA/PECAM1/CDH5/ESAM/CLDN5	5
BP	GO:0003007	heart morphogenesis	11/173	246/18723	1.86782e-05	0.0029364	0.00249077	ACTC1/COL2A1/COL11A1/SOX9/VEGFA/TEAD2/HES1/SAV1/MEGF8/CLDN5/TNNT2	11
BP	GO:0060541	respiratory system development	10/173	203/18723	1.97325e-05	0.00294705	0.0024998	AGR2/SOX9/CTSH/RARG/VEGFA/PKDCC/HES1/SAV1/EP300/EPAS1	10
BP	GO:0010631	epithelial cell migration	13/173	357/18723	2.86772e-05	0.00407899	0.00345995	SOX9/CTSH/LGALS8/ID1/NR2F2/VEGFA/HDAC7/CDH5/SASH1/KDR/MET/CXCL13/VASH1	13
BP	GO:0090132	epithelium migration	13/173	360/18723	3.12757e-05	0.00424638	0.00360194	SOX9/CTSH/LGALS8/ID1/NR2F2/VEGFA/HDAC7/CDH5/SASH1/KDR/MET/CXCL13/VASH1	13
BP	GO:0001667	ameboidal-type cell migration	15/173	475/18723	3.63163e-05	0.00457399	0.00387983	SOX9/CTSH/LGALS8/ID1/NR2F2/VEGFA/HDAC7/CDH5/SASH1/KDR/ARHGDIB/MET/MEGF8/CXCL13/VASH1	15
BP	GO:0060249	anatomical structure homeostasis	12/173	314/18723	3.67512e-05	0.00457399	0.00387983	COL2A1/SPP1/SOX9/CTSH/CYTL1/VEGFA/PECAM1/EPAS1/CDH5/TFF3/ESAM/CLDN5	12
BP	GO:0002064	epithelial cell development	10/173	220/18723	3.92414e-05	0.00464063	0.00393636	SOX9/SCRIB/RARG/VEGFA/PECAM1/FRS2/TBC1D20/CDH5/MET/CLDN5	10
BP	GO:0030324	lung development	9/173	177/18723	4.03939e-05	0.00464063	0.00393636	AGR2/SOX9/CTSH/VEGFA/PKDCC/HES1/SAV1/EP300/EPAS1	9
BP	GO:0030323	respiratory tube development	9/173	181/18723	4.80864e-05	0.00531978	0.00451243	AGR2/SOX9/CTSH/VEGFA/PKDCC/HES1/SAV1/EP300/EPAS1	9
BP	GO:0060562	epithelial tube morphogenesis	12/173	325/18723	5.12719e-05	0.00546961	0.00463953	SOX9/CTSH/SCRIB/RARG/MTHFD1/VEGFA/TEAD2/HES1/KDR/MET/TIE1/MEGF8	12
BP	GO:0036303	lymph vessel morphogenesis	4/173	23/18723	5.43466e-05	0.0055977	0.00474818	LGALS8/VEGFA/TIE1/VASH1	4
BP	GO:0043542	endothelial cell migration	11/173	279/18723	5.899e-05	0.00587344	0.00498207	LGALS8/ID1/NR2F2/VEGFA/HDAC7/CDH5/SASH1/KDR/MET/CXCL13/VASH1	11
BP	GO:2001026	regulation of endothelial cell chemotaxis	4/173	24/18723	6.47473e-05	0.00623872	0.00529191	VEGFA/KDR/MET/CXCL13	4
BP	GO:0048562	embryonic organ morphogenesis	11/173	285/18723	7.13855e-05	0.00666339	0.00565213	COL2A1/COL11A1/SOX9/SCRIB/RARG/MTHFD1/TEAD2/HES1/FRS2/HLX/MEGF8	11
BP	GO:0030857	negative regulation of epithelial cell differentiation	5/173	49/18723	8.72299e-05	0.00788837	0.00669121	SOX9/ID1/EZH2/VEGFA/HES1	5
BP	GO:0046697	decidualization	4/173	26/18723	8.97906e-05	0.00788837	0.00669121	TPPP3/GHRL/SPP1/JUNB	4
BP	GO:1901342	regulation of vasculature development	12/173	348/18723	9.83476e-05	0.00817741	0.00693638	GHRL/CTSH/PGF/ID1/VEGFA/CDH5/SASH1/KDR/TIE1/CLDN5/CXCL13/VASH1	12
BP	GO:0060537	muscle tissue development	13/173	403/18723	9.8556e-05	0.00817741	0.00693638	ACTC1/COL11A1/SOX9/NR2F2/VEGFA/PPP3CA/SAV1/EP300/NUPR1/FRS2/HLX/TNNT2/IGF1	13
BP	GO:0001892	embryonic placenta development	6/173	82/18723	0.000111773	0.00902337	0.00765396	KRT19/NR2F2/HES1/EPAS1/JUNB/VASH1	6
BP	GO:0060674	placenta blood vessel development	4/173	30/18723	0.000159921	0.0122868	0.0104221	NR2F2/HES1/JUNB/VASH1	4
BP	GO:0043129	surfactant homeostasis	3/173	12/18723	0.000160424	0.0122868	0.0104221	CTSH/VEGFA/EPAS1	3
BP	GO:0035767	endothelial cell chemotaxis	4/173	32/18723	0.000206844	0.0154461	0.013102	VEGFA/KDR/MET/CXCL13	4
BP	GO:0044706	multi-multicellular organism process	9/173	220/18723	0.000212562	0.0154859	0.0131357	TPPP3/GHRL/SPP1/PGF/NR2F2/VEGFA/SERPINE2/JUNB/ARHGDIB	9
CC	GO:0031838	haptoglobin-hemoglobin complex	3/178	11/19550	0.000116049	0.0158308	0.0151	HBZ/HBA1/HBM	3
CC	GO:0005581	collagen trimer	6/178	87/19550	0.000143612	0.0158308	0.0151	COL9A3/COL9A1/COL9A2/COL2A1/COL11A1/COL23A1	6
CC	GO:0005833	hemoglobin complex	3/178	12/19550	0.000153697	0.0158308	0.0151	HBZ/HBA1/HBM	3
BP	GO:0014706	striated muscle tissue development	12/173	384/18723	0.00024515	0.0170293	0.0144449	ACTC1/COL11A1/NR2F2/VEGFA/PPP3CA/SAV1/EP300/NUPR1/FRS2/HLX/TNNT2/IGF1	12
BP	GO:0042692	muscle cell differentiation	12/173	384/18723	0.00024515	0.0170293	0.0144449	ACTC1/SOX9/KRT19/ATP2A2/EZH2/VEGFA/HES1/PPP3CA/DYRK1B/FRS2/TNNT2/IGF1	12
BP	GO:0048875	chemical homeostasis within a tissue	3/173	14/18723	0.000261839	0.0177753	0.0150777	CTSH/VEGFA/EPAS1	3
BP	GO:0060135	maternal process involved in female pregnancy	5/173	62/18723	0.000268724	0.0178373	0.0151303	TPPP3/GHRL/SPP1/NR2F2/JUNB	5
BP	GO:0045766	positive regulation of angiogenesis	8/173	181/18723	0.000284694	0.0180932	0.0153473	GHRL/CTSH/PGF/VEGFA/CDH5/SASH1/KDR/TIE1	8
BP	GO:1904018	positive regulation of vasculature development	8/173	181/18723	0.000284694	0.0180932	0.0153473	GHRL/CTSH/PGF/VEGFA/CDH5/SASH1/KDR/TIE1	8
MF	GO:0031720	haptoglobin binding	3/172	10/18368	9.22598e-05	0.0189133	0.0178693	HBZ/HBA1/HBM	3
BP	GO:0001885	endothelial cell development	5/173	64/18723	0.000311957	0.0190395	0.01615	VEGFA/PECAM1/CDH5/MET/CLDN5	5
BP	GO:0055001	muscle cell development	8/173	184/18723	0.000318042	0.0190395	0.01615	ACTC1/KRT19/ATP2A2/VEGFA/HES1/PPP3CA/TNNT2/IGF1	8
BP	GO:0015671	oxygen transport	3/173	15/18723	0.00032508	0.0190395	0.01615	HBZ/HBA1/HBM	3
BP	GO:2001028	positive regulation of endothelial cell chemotaxis	3/173	15/18723	0.00032508	0.0190395	0.01615	VEGFA/KDR/MET	3
BP	GO:0045765	regulation of angiogenesis	11/173	342/18723	0.000348965	0.019982	0.0169495	GHRL/CTSH/PGF/VEGFA/CDH5/SASH1/KDR/TIE1/CLDN5/CXCL13/VASH1	11
BP	GO:0050918	positive chemotaxis	5/173	66/18723	0.000360263	0.019982	0.0169495	SCRIB/PGF/VEGFA/KDR/MET	5
BP	GO:0048839	inner ear development	8/173	188/18723	0.0003674	0.019982	0.0169495	COL2A1/COL11A1/SOX9/SCRIB/CYTL1/CCNA2/MPV17/HES1	8
BP	GO:0031334	positive regulation of protein-containing complex assembly	9/173	237/18723	0.000367931	0.019982	0.0169495	TPPP3/ARFIP2/VEGFA/ATAT1/UNC13B/GMFG/CDH5/MET/CXCL13	9
BP	GO:0010632	regulation of epithelial cell migration	10/173	292/18723	0.000397237	0.0211883	0.0179727	SOX9/CTSH/NR2F2/VEGFA/HDAC7/SASH1/KDR/MET/CXCL13/VASH1	10
BP	GO:0007043	cell-cell junction assembly	7/173	146/18723	0.00042063	0.0220425	0.0186972	PECAM1/HDAC7/CDH5/ESAM/CLDN5/CTNND2/GJA4	7
BP	GO:0007565	female pregnancy	8/173	193/18723	0.000437699	0.0225415	0.0191205	TPPP3/GHRL/SPP1/PGF/NR2F2/VEGFA/JUNB/ARHGDIB	8
BP	GO:0002062	chondrocyte differentiation	6/173	106/18723	0.000453824	0.0229758	0.0194889	COL2A1/COL11A1/SOX9/CYTL1/RARG/PKDCC	6
BP	GO:0032526	response to retinoic acid	6/173	107/18723	0.000477153	0.0230902	0.0195859	SOX9/CTSH/RARG/TEAD2/ADNP2/TIE1	6
BP	GO:1901550	regulation of endothelial cell development	3/173	17/18723	0.000479273	0.0230902	0.0195859	VEGFA/CDH5/CLDN5	3
BP	GO:1903140	regulation of establishment of endothelial barrier	3/173	17/18723	0.000479273	0.0230902	0.0195859	VEGFA/CDH5/CLDN5	3
BP	GO:0045216	cell-cell junction organization	8/173	200/18723	0.000554113	0.0262056	0.0222285	VEGFA/PECAM1/HDAC7/CDH5/ESAM/CLDN5/CTNND2/GJA4	8
BP	GO:0060716	labyrinthine layer blood vessel development	3/173	18/18723	0.000571234	0.0262056	0.0222285	HES1/JUNB/VASH1	3
BP	GO:0051098	regulation of binding	11/173	363/18723	0.000574695	0.0262056	0.0222285	ID1/ATP2A2/PLK1/HES1/PPP3CA/EP300/MAPK8/DTNBP1/MET/CLDN5/IGF1	11
BP	GO:0030856	regulation of epithelial cell differentiation	7/173	154/18723	0.000579032	0.0262056	0.0222285	SOX9/ID1/EZH2/VEGFA/HES1/CDH5/CLDN5	7
MF	GO:0005172	vascular endothelial growth factor receptor binding	3/172	14/18368	0.000272236	0.0279041	0.0263639	PGF/VEGFA/CDH5	3
MF	GO:0005344	oxygen carrier activity	3/172	14/18368	0.000272236	0.0279041	0.0263639	HBZ/HBA1/HBM	3
BP	GO:0090596	sensory organ morphogenesis	9/173	256/18723	0.000642081	0.0285255	0.0241964	COL2A1/COL11A1/SOX9/SCRIB/RARG/VEGFA/FRS2/TBC1D20/INTU	9
BP	GO:0007030	Golgi organization	7/173	157/18723	0.000649393	0.0285255	0.0241964	SURF4/DNM2/ARL1/TRAPPC12/TBC1D20/FAM174B/NPLOC4	7
BP	GO:0007623	circadian rhythm	8/173	210/18723	0.000762711	0.0330176	0.0280068	GHRL/AHCY/ID1/EZH2/ID3/CAVIN3/EP300/MAPK8	8
BP	GO:0015669	gas transport	3/173	20/18723	0.000787284	0.0335945	0.0284961	HBZ/HBA1/HBM	3
BP	GO:0043583	ear development	8/173	213/18723	0.00083631	0.0347338	0.0294625	COL2A1/COL11A1/SOX9/SCRIB/CYTL1/CCNA2/MPV17/HES1	8
BP	GO:0050680	negative regulation of epithelial cell proliferation	7/173	164/18723	0.000840074	0.0347338	0.0294625	GHRL/SOX9/NR2F2/SAV1/NUPR1/INTU/VASH1	7
BP	GO:0061028	establishment of endothelial barrier	4/173	46/18723	0.000848867	0.0347338	0.0294625	VEGFA/PECAM1/CDH5/CLDN5	4
BP	GO:0001502	cartilage condensation	3/173	21/18723	0.000912287	0.0362058	0.0307111	COL2A1/COL11A1/SOX9	3
BP	GO:0150105	protein localization to cell-cell junction	3/173	21/18723	0.000912287	0.0362058	0.0307111	SCRIB/PECAM1/CDH5	3
BP	GO:0045601	regulation of endothelial cell differentiation	4/173	47/18723	0.000921206	0.0362058	0.0307111	ID1/VEGFA/CDH5/CLDN5	4
BP	GO:0007517	muscle organ development	10/173	327/18723	0.000951389	0.0369065	0.0313054	ACTC1/COL11A1/NR2F2/ID3/PPP3CA/EP300/NUPR1/HLX/TNNT2/IGF1	10
BP	GO:0048736	appendage development	7/173	172/18723	0.00110944	0.0419481	0.0355819	COL2A1/SOX9/RARG/NR2F2/PKDCC/INTU/MEGF8	7
BP	GO:0060173	limb development	7/173	172/18723	0.00110944	0.0419481	0.0355819	COL2A1/SOX9/RARG/NR2F2/PKDCC/INTU/MEGF8	7
BP	GO:0048565	digestive tract development	6/173	127/18723	0.00117315	0.0438024	0.0371548	AGR2/PKDCC/HES1/SAV1/HLX/MEGF8	6
BP	GO:0060487	lung epithelial cell differentiation	3/173	23/18723	0.00119842	0.0441935	0.0374866	AGR2/SOX9/SAV1	3
BP	GO:0010634	positive regulation of epithelial cell migration	7/173	176/18723	0.00126739	0.0461668	0.0391604	SOX9/CTSH/VEGFA/HDAC7/SASH1/KDR/MET	7
BP	GO:0051146	striated muscle cell differentiation	9/173	283/18723	0.00129952	0.0467671	0.0396696	ACTC1/KRT19/EZH2/VEGFA/PPP3CA/DYRK1B/FRS2/TNNT2/IGF1	9
CC	GO:0005911	cell-cell junction	13/178	494/19550	0.000613961	0.0474285	0.0452393	SCRIB/ATP2A2/CDCA3/VEGFA/PPP3CA/SAV1/PECAM1/FRS2/CDH5/ESAM/CLDN5/CTNND2/GJA4	13
BP	GO:0060479	lung cell differentiation	3/173	24/18723	0.00136037	0.0478051	0.04055	AGR2/SOX9/SAV1	3
BP	GO:0098743	cell aggregation	3/173	24/18723	0.00136037	0.0478051	0.04055	COL2A1/COL11A1/SOX9	3
BP	GO:0001936	regulation of endothelial cell proliferation	7/173	179/18723	0.00139699	0.0485212	0.0411575	GHRL/PGF/NR2F2/VEGFA/KDR/TIE1/VASH1	7
BP	GO:0010594	regulation of endothelial cell migration	8/173	232/18723	0.00144559	0.0491759	0.0417129	NR2F2/VEGFA/HDAC7/SASH1/KDR/MET/CXCL13/VASH1	8
BP	GO:0007566	embryo implantation	4/173	53/18723	0.00144877	0.0491759	0.0417129	TPPP3/SPP1/VEGFA/ARHGDIB	4
BP	GO:0002028	regulation of sodium ion transport	5/173	90/18723	0.00148312	0.0493575	0.0418668	DNM2/FXYD5/SERPINE2/AHCYL1/MLLT6	5
BP	GO:0010639	negative regulation of organelle organization	10/173	348/18723	0.00151587	0.0493575	0.0418668	DNM2/PLK1/PHF23/NUPR1/CLIP3/GMFG/CDH5/XRN1/MET/IGF1	10
BP	GO:0050927	positive regulation of positive chemotaxis	3/173	25/18723	0.00153544	0.0493575	0.0418668	PGF/VEGFA/KDR	3
BP	GO:0060740	prostate gland epithelium morphogenesis	3/173	25/18723	0.00153544	0.0493575	0.0418668	SOX9/RARG/FRS2	3
BP	GO:0061138	morphogenesis of a branching epithelium	7/173	182/18723	0.00153674	0.0493575	0.0418668	SOX9/CTSH/VEGFA/FRS2/KDR/MET/TIE1	7

## Sheet: 7PCW
ONTOLOGY	ID	Description	GeneRatio	BgRatio	pvalue	p.adjust	qvalue	geneID	Count
CC	GO:0022626	cytosolic ribosome	22/146	102/19550	2.27785e-26	6.15019e-24	4.65161e-24	HBA1/HBA2/RPS7/RPS19/RPS11/RPSA/RPL37/RPL32/RPS21/RPL7A/RPL8/RPS14/RPL29/RPL10/RPL34/RPS8/RPL18/RPS10/RPL11/RPS26/RPL37A/RPS16	22
CC	GO:0044391	ribosomal subunit	22/146	180/19550	1.14043e-20	1.53959e-18	1.16444e-18	HBA1/HBA2/RPS7/RPS19/RPS11/RPSA/RPL37/RPL32/RPS21/RPL7A/RPL8/RPS14/RPL29/RPL10/RPL34/RPS8/RPL18/RPS10/RPL11/RPS26/RPL37A/RPS16	22
CC	GO:0062023	collagen-containing extracellular matrix	28/146	425/19550	8.99175e-19	8.09257e-17	6.1207e-17	COL9A2/COL11A2/COL15A1/COL11A1/SDC2/FBN2/MATN2/SFRP2/CALR/BGN/COL5A1/SERPINE2/COL5A2/MGP/MMRN1/DCN/MFAP2/COL12A1/GPC6/LGALS1/SFRP1/PTN/FN1/COL1A2/FBLN2/SPARC/COL3A1/COL1A1	28
CC	GO:0005840	ribosome	22/146	240/19550	6.24806e-18	4.21744e-16	3.1898e-16	HBA1/HBA2/RPS7/RPS19/RPS11/RPSA/RPL37/RPL32/RPS21/RPL7A/RPL8/RPS14/RPL29/RPL10/RPL34/RPS8/RPL18/RPS10/RPL11/RPS26/RPL37A/RPS16	22
BP	GO:0002181	cytoplasmic translation	20/144	148/18723	1.60601e-19	4.69276e-16	3.5011e-16	RPS7/RPS19/RPS11/RPSA/RPL37/RPL32/RPS21/RPL7A/RPL8/RPS14/RPL29/RPL10/RPL34/RPS8/RPL18/RPS10/RPL11/RPS26/RPL37A/RPS16	20
MF	GO:0005201	extracellular matrix structural constituent	20/144	172/18368	4.87219e-18	1.52987e-15	1.22574e-15	COL9A2/COL11A2/COL15A1/COL11A1/FBN2/MATN2/BGN/COL5A1/COL5A2/MGP/MMRN1/DCN/MFAP2/COL12A1/FN1/COL1A2/FBLN2/SPARC/COL3A1/COL1A1	20
MF	GO:0003735	structural constituent of ribosome	20/144	182/18368	1.50956e-17	2.37001e-15	1.89887e-15	RPS7/RPS19/RPS11/RPSA/RPL37/RPL32/RPS21/RPL7A/RPL8/RPS14/RPL29/RPL10/RPL34/RPS8/RPL18/RPS10/RPL11/RPS26/RPL37A/RPS16	20
CC	GO:0022627	cytosolic small ribosomal subunit	12/146	42/19550	1.73449e-16	9.36624e-15	7.08402e-15	HBA1/HBA2/RPS7/RPS19/RPS11/RPSA/RPS21/RPS14/RPS8/RPS10/RPS26/RPS16	12
CC	GO:0005925	focal adhesion	25/146	418/19550	7.62964e-16	3.43334e-14	2.59676e-14	HSPA1B/HSPA1A/YWHAQ/ACTN1/AKAP12/FLRT2/RPS7/RPS19/RPS11/MRC2/PPIB/CALR/RPL7A/RPL8/EZR/RPS14/RPS8/RPL18/LRP1/MME/RPS10/RPL37A/RPS16/THY1/ACTC1	25
CC	GO:0030055	cell-substrate junction	25/146	425/19550	1.12125e-15	4.32484e-14	3.27103e-14	HSPA1B/HSPA1A/YWHAQ/ACTN1/AKAP12/FLRT2/RPS7/RPS19/RPS11/MRC2/PPIB/CALR/RPL7A/RPL8/EZR/RPS14/RPS8/RPL18/LRP1/MME/RPS10/RPL37A/RPS16/THY1/ACTC1	25
CC	GO:0015935	small ribosomal subunit	12/146	71/19550	1.67022e-13	5.637e-12	4.26346e-12	HBA1/HBA2/RPS7/RPS19/RPS11/RPSA/RPS21/RPS14/RPS8/RPS10/RPS26/RPS16	12
CC	GO:0005788	endoplasmic reticulum lumen	20/146	313/19550	2.20528e-13	6.61583e-12	5.00379e-12	COL9A2/COL11A2/COL15A1/COL11A1/SDC2/RCN2/PPIB/FSTL1/CALR/COL5A1/COL5A2/IGFBP4/IGFBP5/COL12A1/LGALS1/FN1/COL1A2/COL3A1/COL1A1/GHRL	20
CC	GO:0005583	fibrillar collagen trimer	7/146	12/19550	8.60329e-13	2.11172e-11	1.59717e-11	COL11A2/COL11A1/COL5A1/COL5A2/COL1A2/COL3A1/COL1A1	7
CC	GO:0098643	banded collagen fibril	7/146	12/19550	8.60329e-13	2.11172e-11	1.59717e-11	COL11A2/COL11A1/COL5A1/COL5A2/COL1A2/COL3A1/COL1A1	7
MF	GO:0030020	extracellular matrix structural constituent conferring tensile strength	10/144	41/18368	5.82484e-13	6.09667e-11	4.88469e-11	COL9A2/COL11A2/COL15A1/COL11A1/COL5A1/COL5A2/COL12A1/COL1A2/COL3A1/COL1A1	10
CC	GO:0022625	cytosolic large ribosomal subunit	10/146	58/19550	1.51846e-11	3.41654e-10	2.58405e-10	RPL37/RPL32/RPL7A/RPL8/RPL29/RPL10/RPL34/RPL18/RPL11/RPL37A	10
CC	GO:0005581	collagen trimer	11/146	87/19550	4.74606e-11	9.8572e-10	7.45535e-10	COL9A2/COL11A2/COL15A1/COL11A1/COL5A1/COL5A2/DCN/COL12A1/COL1A2/COL3A1/COL1A1	11
CC	GO:0098644	complex of collagen trimers	7/146	21/19550	1.19414e-10	2.30298e-09	1.74183e-09	COL11A2/COL11A1/COL5A1/COL5A2/COL1A2/COL3A1/COL1A1	7
BP	GO:0003007	heart morphogenesis	17/144	246/18723	7.00472e-12	1.02339e-08	7.63515e-09	TBX2/COL11A1/FOXF1/SOX9/PTCH1/FLRT2/APLNR/SFRP2/COL5A1/SLIT3/JAG1/GATA4/GATA6/TNNC1/ALDH1A2/ACTC1/TNNT2	17
BP	GO:0030199	collagen fibril organization	10/144	61/18723	3.40858e-11	3.31996e-08	2.4769e-08	COL11A2/COL11A1/SFRP2/COL5A1/COL5A2/MMP11/COL12A1/COL1A2/COL3A1/COL1A1	10
CC	GO:0042788	polysomal ribosome	7/146	32/19550	3.2274e-09	5.80932e-08	4.3938e-08	RPL32/RPS21/RPL7A/RPL8/RPL18/RPL11/RPS26	7
BP	GO:0030198	extracellular matrix organization	17/144	301/18723	1.68296e-10	9.55838e-08	7.13116e-08	COL9A2/COL11A2/COL15A1/COL11A1/FOXF1/SOX9/FLRT2/SFRP2/COL5A1/COL5A2/LRP1/MMP11/COL12A1/COL1A2/FBLN2/COL3A1/COL1A1	17
BP	GO:0043062	extracellular structure organization	17/144	302/18723	1.77182e-10	9.55838e-08	7.13116e-08	COL9A2/COL11A2/COL15A1/COL11A1/FOXF1/SOX9/FLRT2/SFRP2/COL5A1/COL5A2/LRP1/MMP11/COL12A1/COL1A2/FBLN2/COL3A1/COL1A1	17
BP	GO:0045229	external encapsulating structure organization	17/144	304/18723	1.96271e-10	9.55838e-08	7.13116e-08	COL9A2/COL11A2/COL15A1/COL11A1/FOXF1/SOX9/FLRT2/SFRP2/COL5A1/COL5A2/LRP1/MMP11/COL12A1/COL1A2/FBLN2/COL3A1/COL1A1	17
BP	GO:0001503	ossification	19/144	408/18723	3.53128e-10	1.47406e-07	1.09974e-07	HNRNPU/COL11A1/SOX9/ATF4/PTCH1/FBN2/SFRP2/MRC2/PBX1/ID3/COL5A2/MGP/JAG1/IGFBP5/SFRP1/PTN/COL1A2/SPARC/COL1A1	19
CC	GO:0015934	large ribosomal subunit	10/146	113/19550	1.27466e-08	2.15099e-07	1.62687e-07	RPL37/RPL32/RPL7A/RPL8/RPL29/RPL10/RPL34/RPL18/RPL11/RPL37A	10
CC	GO:0005844	polysome	8/146	66/19550	3.17867e-08	5.04847e-07	3.81834e-07	RPL32/CALR/RPS21/RPL7A/RPL8/RPL18/RPL11/RPS26	8
BP	GO:0003206	cardiac chamber morphogenesis	11/144	121/18723	2.34895e-09	8.57953e-07	6.40088e-07	TBX2/COL11A1/FOXF1/APLNR/SFRP2/SLIT3/JAG1/GATA4/GATA6/TNNC1/TNNT2	11
MF	GO:0050840	extracellular matrix binding	8/144	56/18368	1.21327e-08	9.52418e-07	7.63084e-07	COL11A1/RPSA/CD248/BGN/DCN/LGALS1/FBLN2/SPARC	8
BP	GO:0060485	mesenchyme development	15/144	291/18723	7.36313e-09	2.39056e-06	1.78351e-06	ACTG2/TBX2/HMGA2/FOXF1/SOX9/TRIM28/APLNR/SFRP2/JAG1/GATA4/SFRP1/FN1/ALDH1A2/ACTC1/COL1A1	15
BP	GO:0048592	eye morphogenesis	11/144	151/18723	2.42774e-08	7.09385e-06	5.29247e-06	TBX2/SOX9/ATF4/FBN2/COL5A1/COL5A2/JAG1/EPHB2/MFAP2/PTN/THY1	11
CC	GO:0071682	endocytic vesicle lumen	5/146	23/19550	6.54761e-07	9.82142e-06	7.42829e-06	HSP90AA1/HBA1/HBA2/CALR/SPARC	5
BP	GO:0003205	cardiac chamber development	11/144	161/18723	4.71457e-08	1.18992e-05	8.87753e-06	TBX2/COL11A1/FOXF1/APLNR/SFRP2/SLIT3/JAG1/GATA4/GATA6/TNNC1/TNNT2	11
BP	GO:0035987	endodermal cell differentiation	7/144	45/18723	4.88672e-08	1.18992e-05	8.87753e-06	HMGA2/COL11A1/COL5A1/COL5A2/COL12A1/GATA6/FN1	7
BP	GO:0048863	stem cell differentiation	12/144	206/18723	6.64028e-08	1.49253e-05	1.11352e-05	HNRNPU/TBX2/HMGA2/SOX9/ZFP36L2/JAG1/GATA4/GATA6/SFRP1/PTN/FN1/ALDH1A2	12
MF	GO:0005539	glycosaminoglycan binding	12/144	230/18368	2.69869e-07	1.69478e-05	1.35787e-05	COL11A1/PTCH1/FSTL1/BGN/COL5A1/RPL29/SERPINE2/SLIT3/DCN/SFRP1/PTN/FN1	12
BP	GO:0060537	muscle tissue development	16/144	403/18723	8.80908e-08	1.83858e-05	1.3717e-05	MYLK/HNRNPU/TBX2/PITX1/COL11A1/SOX9/PTCH1/CALR/DCN/IGFBP5/GATA4/GATA6/TNNC1/ALDH1A2/ACTC1/TNNT2	16
BP	GO:0007492	endoderm development	8/144	77/18723	1.35433e-07	2.63823e-05	1.96829e-05	HMGA2/COL11A1/COL5A1/COL5A2/COL12A1/GATA4/GATA6/FN1	8
BP	GO:0001706	endoderm formation	7/144	54/18723	1.80021e-07	3.15933e-05	2.35706e-05	HMGA2/COL11A1/COL5A1/COL5A2/COL12A1/GATA6/FN1	7
BP	GO:0048568	embryonic organ development	16/144	427/18723	1.93356e-07	3.15933e-05	2.35706e-05	TBX2/COL11A1/FOXF1/SOX9/ATF4/TRIM28/PTCH1/FBN2/APLNR/PBX1/ID3/RPL10/EPHB2/MFAP2/GATA4/ALDH1A2	16
BP	GO:0007369	gastrulation	11/144	185/18723	1.9462e-07	3.15933e-05	2.35706e-05	HMGA2/COL11A1/FOXF1/APLNR/SFRP2/COL5A1/COL5A2/COL12A1/GATA6/SFRP1/FN1	11
BP	GO:0001649	osteoblast differentiation	12/144	229/18723	2.10353e-07	3.23501e-05	2.41353e-05	HNRNPU/SOX9/ATF4/PTCH1/FBN2/SFRP2/MRC2/ID3/JAG1/IGFBP5/SFRP1/COL1A1	12
MF	GO:0008201	heparin binding	10/144	166/18368	7.51268e-07	3.93164e-05	3.15006e-05	COL11A1/PTCH1/FSTL1/COL5A1/RPL29/SERPINE2/SLIT3/SFRP1/PTN/FN1	10
BP	GO:2000736	regulation of stem cell differentiation	7/144	58/18723	2.97898e-07	4.35229e-05	3.24709e-05	HNRNPU/SOX9/ZFP36L2/JAG1/GATA4/GATA6/PTN	7
MF	GO:0048407	platelet-derived growth factor binding	4/144	11/18368	1.14559e-06	5.13878e-05	4.11723e-05	COL5A1/COL1A2/COL3A1/COL1A1	4
BP	GO:0001704	formation of primary germ layer	9/144	121/18723	3.98503e-07	5.54488e-05	4.13684e-05	HMGA2/COL11A1/FOXF1/SFRP2/COL5A1/COL5A2/COL12A1/GATA6/FN1	9
BP	GO:0003231	cardiac ventricle development	9/144	123/18723	4.58215e-07	6.08593e-05	4.54049e-05	COL11A1/FOXF1/APLNR/SFRP2/SLIT3/JAG1/GATA4/TNNC1/TNNT2	9
MF	GO:0005178	integrin binding	9/144	144/18368	2.01729e-06	7.91785e-05	6.34384e-05	HMGB1/ACTN1/SFRP2/CALR/COL5A1/PTN/THY1/FN1/COL3A1	9
BP	GO:0090596	sensory organ morphogenesis	12/144	256/18723	6.92988e-07	8.80397e-05	6.56833e-05	TBX2/COL11A1/SOX9/ATF4/FBN2/COL5A1/COL5A2/JAG1/EPHB2/MFAP2/PTN/THY1	12
BP	GO:0045667	regulation of osteoblast differentiation	9/144	132/18723	8.33237e-07	0.000101447	7.56857e-05	SOX9/ATF4/PTCH1/FBN2/SFRP2/ID3/JAG1/IGFBP5/SFRP1	9
BP	GO:0001654	eye development	14/144	371/18723	1.08017e-06	0.000123531	9.21619e-05	TBX2/HMGB1/SOX9/ATF4/FBN2/PBX1/COL5A1/COL5A2/JAG1/EPHB2/MFAP2/PTN/THY1/ALDH1A2	14
BP	GO:0010810	regulation of cell-substrate adhesion	11/144	221/18723	1.1435e-06	0.000123531	9.21619e-05	FOXF1/CALR/JAG1/LRP1/LGALS1/SFRP1/PTN/THY1/FN1/FBLN2/COL1A1	11
BP	GO:0003197	endocardial cushion development	6/144	45/18723	1.18615e-06	0.000123531	9.21619e-05	TBX2/FOXF1/SOX9/APLNR/JAG1/GATA4	6
BP	GO:0003208	cardiac ventricle morphogenesis	7/144	71/18723	1.21236e-06	0.000123531	9.21619e-05	COL11A1/FOXF1/SFRP2/JAG1/GATA4/TNNC1/TNNT2	7
BP	GO:0150063	visual system development	14/144	375/18723	1.22601e-06	0.000123531	9.21619e-05	TBX2/HMGB1/SOX9/ATF4/FBN2/PBX1/COL5A1/COL5A2/JAG1/EPHB2/MFAP2/PTN/THY1/ALDH1A2	14
BP	GO:0042274	ribosomal small subunit biogenesis	7/144	73/18723	1.46646e-06	0.000139307	0.000103932	RPS7/RPS19/RPSA/RPS21/RPS14/RPS8/RPS16	7
BP	GO:0048880	sensory system development	14/144	381/18723	1.47793e-06	0.000139307	0.000103932	TBX2/HMGB1/SOX9/ATF4/FBN2/PBX1/COL5A1/COL5A2/JAG1/EPHB2/MFAP2/PTN/THY1/ALDH1A2	14
BP	GO:0042176	regulation of protein catabolic process	14/144	391/18723	2.00204e-06	0.000182811	0.000136389	WWP2/HSPA1B/HSP90AA1/HSPA1A/TMEM259/SOX9/XPO1/RPS7/NDUFA13/EZR/SERPINE2/LRP1/RPL11/ELOB	14
BP	GO:0051216	cartilage development	10/144	190/18723	2.16343e-06	0.000191561	0.000142917	COL11A2/HMGA2/PITX1/COL11A1/SOX9/SFRP2/BGN/MGP/COL1A1/GHRL	10
BP	GO:0072132	mesenchyme morphogenesis	6/144	52/18723	2.83655e-06	0.000243777	0.000181873	ACTG2/TBX2/FOXF1/SOX9/APLNR/ACTC1	6
MF	GO:1901681	sulfur compound binding	11/144	265/18368	7.88441e-06	0.000275078	0.000220395	COL11A1/PTCH1/FSTL1/COL5A1/RPL29/SERPINE2/SLIT3/LRP1/SFRP1/PTN/FN1	11
BP	GO:0061448	connective tissue development	11/144	252/18723	4.08388e-06	0.000340946	0.000254368	COL11A2/HMGA2/PITX1/COL11A1/SOX9/SFRP2/BGN/COL5A1/MGP/COL1A1/GHRL	11
BP	GO:0031589	cell-substrate adhesion	13/144	363/18723	4.71791e-06	0.000374629	0.000279497	FOXF1/ACTN1/CALR/JAG1/LRP1/LGALS1/SFRP1/PTN/THY1/FN1/FBLN2/COL3A1/COL1A1	13
BP	GO:0016049	cell growth	15/144	482/18723	4.74376e-06	0.000374629	0.000279497	HSPA1B/HSP90AA1/HSPA1A/SOX9/IP6K2/NDUFA13/SFRP2/SERPINE2/SLIT3/IGFBP4/LRP1/IGFBP5/GATA4/SFRP1/FN1	15
BP	GO:0048608	reproductive structure development	14/144	424/18723	5.10921e-06	0.000392871	0.000293107	TPPP3/SOX9/TRIM28/PTCH1/SFRP2/SERPINE2/SLIT3/MME/DCN/GATA4/GATA6/SFRP1/PTN/GHRL	14
BP	GO:0061458	reproductive system development	14/144	427/18723	5.53811e-06	0.000414932	0.000309566	TPPP3/SOX9/TRIM28/PTCH1/SFRP2/SERPINE2/SLIT3/MME/DCN/GATA4/GATA6/SFRP1/PTN/GHRL	14
BP	GO:0048565	digestive tract development	8/144	127/18723	6.2465e-06	0.000456306	0.000340434	TBX2/FOXF1/SFRP2/GATA4/GATA6/SFRP1/ALDH1A2/SFRP5	8
MF	GO:0019838	growth factor binding	8/144	141/18368	1.54502e-05	0.000485135	0.000388694	RPS19/COL5A1/IGFBP4/IGFBP5/PTN/COL1A2/COL3A1/COL1A1	8
BP	GO:0048732	gland development	14/144	436/18723	7.02334e-06	0.000500541	0.000373436	TBX2/PITX1/FOXF1/PCNA/SOX9/PTCH1/PBX1/SERPINE2/IGFBP5/GATA6/RPS16/SFRP1/PTN/ALDH1A2	14
BP	GO:0033273	response to vitamin	7/144	93/18723	7.50265e-06	0.00052197	0.000389423	SRSF2/GATA4/SFRP1/PTN/ALDH1A2/SPARC/COL1A1	7
BP	GO:0007584	response to nutrient	9/144	174/18723	8.16305e-06	0.000554708	0.000413848	SRSF2/COX4I1/SFRP2/GATA4/SFRP1/PTN/ALDH1A2/SPARC/COL1A1	9
BP	GO:0042692	muscle cell differentiation	13/144	384/18723	8.64544e-06	0.000574136	0.000428342	HNRNPU/TBX2/FOXF1/SOX9/ACTN1/DNMT1/APLNR/CALR/IGFBP5/GATA4/GATA6/ACTC1/TNNT2	13
BP	GO:0000462	maturation of SSU-rRNA from tricistronic rRNA transcript (SSU-rRNA, 5.8S rRNA, LSU-rRNA)	5/144	37/18723	8.97396e-06	0.000582709	0.000434739	RPS19/RPS21/RPS14/RPS8/RPS16	5
BP	GO:0030324	lung development	9/144	177/18723	9.3711e-06	0.000595268	0.000444109	HMGB1/FOXF1/SOX9/MME/IGFBP5/GATA6/PTN/ALDH1A2/SPARC	9
BP	GO:0055123	digestive system development	8/144	137/18723	1.09202e-05	0.000672902	0.000502028	TBX2/FOXF1/SFRP2/GATA4/GATA6/SFRP1/ALDH1A2/SFRP5	8
BP	GO:0030323	respiratory tube development	9/144	181/18723	1.12172e-05	0.000672902	0.000502028	HMGB1/FOXF1/SOX9/MME/IGFBP5/GATA6/PTN/ALDH1A2/SPARC	9
BP	GO:0035107	appendage morphogenesis	8/144	138/18723	1.15177e-05	0.000672902	0.000502028	TBX2/PITX1/SOX9/PTCH1/FBN2/SFRP2/PBX1/ALDH1A2	8
BP	GO:0035108	limb morphogenesis	8/144	138/18723	1.15177e-05	0.000672902	0.000502028	TBX2/PITX1/SOX9/PTCH1/FBN2/SFRP2/PBX1/ALDH1A2	8
BP	GO:2000738	positive regulation of stem cell differentiation	4/144	19/18723	1.18902e-05	0.000672902	0.000502028	SOX9/GATA4/GATA6/PTN	4
BP	GO:0001655	urogenital system development	12/144	338/18723	1.21278e-05	0.000672902	0.000502028	CD24/FOXF1/SOX9/PTCH1/PBX1/ID3/JAG1/EPHB2/MME/DCN/SFRP1/ALDH1A2	12
BP	GO:0045732	positive regulation of protein catabolic process	10/144	231/18723	1.22053e-05	0.000672902	0.000502028	WWP2/HSPA1B/HSP90AA1/HSPA1A/TMEM259/SOX9/NDUFA13/EZR/LRP1/ELOB	10
BP	GO:0060411	cardiac septum morphogenesis	6/144	68/18723	1.37859e-05	0.000734174	0.000547741	TBX2/APLNR/SLIT3/JAG1/GATA4/GATA6	6
BP	GO:0022613	ribonucleoprotein complex biogenesis	14/144	463/18723	1.38192e-05	0.000734174	0.000547741	HSP90AA1/CPSF6/SRSF9/XPO1/RPS7/RPS19/RPSA/RPS21/RPL7A/RPS14/RPL10/RPS8/RPL11/RPS16	14
BP	GO:0048738	cardiac muscle tissue development	10/144	236/18723	1.46977e-05	0.000766905	0.00057216	HNRNPU/TBX2/COL11A1/CALR/GATA4/GATA6/TNNC1/ALDH1A2/ACTC1/TNNT2	10
CC	GO:0031091	platelet alpha granule	6/146	91/19550	6.19037e-05	0.000869829	0.000657882	ACTN1/SERPINE2/MMRN1/FN1/ISLR/SPARC	6
CC	GO:0031838	haptoglobin-hemoglobin complex	3/146	11/19550	6.44318e-05	0.000869829	0.000657882	HBZ/HBA1/HBA2	3
BP	GO:0043484	regulation of RNA splicing	8/144	148/18723	1.91694e-05	0.000982684	0.000733146	HNRNPU/HNRNPH1/SRSF2/HSPA1A/SRSF9/SRSF7/HNRNPL/RPS26	8
BP	GO:0042254	ribosome biogenesis	11/144	299/18723	2.04193e-05	0.00102871	0.000767483	XPO1/RPS7/RPS19/RPSA/RPS21/RPL7A/RPS14/RPL10/RPS8/RPL11/RPS16	11
BP	GO:0051145	smooth muscle cell differentiation	6/144	73/18723	2.07758e-05	0.00102893	0.000767649	TBX2/FOXF1/SOX9/DNMT1/APLNR/GATA6	6
BP	GO:0072001	renal system development	11/144	302/18723	2.23893e-05	0.00109036	0.000813477	CD24/FOXF1/SOX9/PTCH1/PBX1/ID3/JAG1/MME/DCN/SFRP1/ALDH1A2	11
CC	GO:0005833	hemoglobin complex	3/146	12/19550	8.54389e-05	0.0010985	0.000830835	HBZ/HBA1/HBA2	3
BP	GO:0045926	negative regulation of growth	10/144	249/18723	2.3324e-05	0.00110383	0.000823531	HSPA1B/HSPA1A/IP6K2/PTCH1/NDUFA13/SFRP2/SERPINE2/SLIT3/IGFBP5/SFRP1	10
BP	GO:0042060	wound healing	13/144	422/18723	2.34215e-05	0.00110383	0.000823531	MYLK/HMGB1/PABPC4/COL5A1/SERPINE2/MMRN1/EPHB2/DCN/GATA4/FN1/SPARC/COL3A1/COL1A1	13
BP	GO:0048546	digestive tract morphogenesis	5/144	45/18723	2.394e-05	0.00111036	0.000828399	FOXF1/SFRP2/GATA4/SFRP1/SFRP5	5
BP	GO:0051271	negative regulation of cellular component movement	12/144	367/18723	2.73685e-05	0.00124954	0.000932238	HMGB1/ACTN1/SFRP2/CALR/JAG1/LRP1/DCN/IGFBP5/SFRP1/PTN/THY1/COL3A1	12
BP	GO:0060541	respiratory system development	9/144	203/18723	2.79217e-05	0.00125519	0.000936453	HMGB1/FOXF1/SOX9/MME/IGFBP5/GATA6/PTN/ALDH1A2/SPARC	9
BP	GO:1903362	regulation of cellular protein catabolic process	10/144	255/18723	2.85854e-05	0.00126555	0.000944184	HSPA1B/HSP90AA1/HSPA1A/TMEM259/XPO1/RPS7/EZR/LRP1/RPL11/ELOB	10
BP	GO:0030326	embryonic limb morphogenesis	7/144	116/18723	3.18818e-05	0.00136998	0.00102209	TBX2/PITX1/PTCH1/FBN2/SFRP2/PBX1/ALDH1A2	7
BP	GO:0035113	embryonic appendage morphogenesis	7/144	116/18723	3.18818e-05	0.00136998	0.00102209	TBX2/PITX1/PTCH1/FBN2/SFRP2/PBX1/ALDH1A2	7
CC	GO:0072562	blood microparticle	7/146	146/19550	0.000114504	0.00140527	0.00106286	HSPA1B/ACTG2/HBA1/HBA2/HSPA1A/FN1/ACTC1	7
MF	GO:0031720	haptoglobin binding	3/144	10/18368	5.43896e-05	0.00155257	0.00124393	HBZ/HBA1/HBA2	3
BP	GO:0043588	skin development	10/144	263/18723	3.71601e-05	0.00157365	0.00117404	SOX9/STMN1/COL5A1/COL5A2/JAG1/IGFBP5/GATA6/COL1A2/COL3A1/COL1A1	10
MF	GO:0003727	single-stranded RNA binding	6/144	87/18368	6.26771e-05	0.00164005	0.00131402	HNRNPU/HMGB1/HNRNPH1/PABPC4/HNRNPDL/ILF3	6
BP	GO:0048593	camera-type eye morphogenesis	7/144	120/18723	3.96499e-05	0.0016551	0.00123481	TBX2/SOX9/ATF4/JAG1/EPHB2/PTN/THY1	7
BP	GO:0030490	maturation of SSU-rRNA	5/144	50/18723	4.02549e-05	0.00165669	0.00123599	RPS19/RPS21/RPS14/RPS8/RPS16	5
CC	GO:0031093	platelet alpha granule lumen	5/146	67/19550	0.000144334	0.00169436	0.0012815	ACTN1/MMRN1/FN1/ISLR/SPARC	5
BP	GO:0014706	striated muscle tissue development	12/144	384/18723	4.2509e-05	0.00172516	0.00128708	HNRNPU/TBX2/PITX1/COL11A1/CALR/DCN/GATA4/GATA6/TNNC1/ALDH1A2/ACTC1/TNNT2	12
BP	GO:0045668	negative regulation of osteoblast differentiation	5/144	51/18723	4.43559e-05	0.00177545	0.0013246	SOX9/PTCH1/ID3/IGFBP5/SFRP1	5
BP	GO:0009612	response to mechanical stimulus	9/144	216/18723	4.53673e-05	0.00178561	0.00133218	COL11A1/SOX9/PTCH1/SERPINE2/DCN/GATA4/PTN/COL3A1/COL1A1	9
BP	GO:0045445	myoblast differentiation	6/144	84/18723	4.6289e-05	0.00178561	0.00133218	TBX2/PITX1/SOX9/ID3/JAG1/LGALS1	6
BP	GO:0010811	positive regulation of cell-substrate adhesion	7/144	123/18723	4.64429e-05	0.00178561	0.00133218	FOXF1/CALR/SFRP1/PTN/THY1/FN1/FBLN2	7
BP	GO:0040013	negative regulation of locomotion	12/144	391/18723	5.05955e-05	0.001886	0.00140708	HMGB1/SFRP2/CALR/JAG1/LRP1/DCN/IGFBP5/SFRP1/PTN/THY1/COL3A1/GHRL	12
BP	GO:0003401	axis elongation	4/144	27/18723	5.13233e-05	0.001886	0.00140708	SOX9/TRIM28/SFRP2/SFRP1	4
BP	GO:0071214	cellular response to abiotic stimulus	11/144	331/18723	5.16359e-05	0.001886	0.00140708	MYLK/HMGA2/PCNA/SOX9/ATF4/SFRP2/PALM/MME/SFRP1/PTN/COL1A1	11
BP	GO:0104004	cellular response to environmental stimulus	11/144	331/18723	5.16359e-05	0.001886	0.00140708	MYLK/HMGA2/PCNA/SOX9/ATF4/SFRP2/PALM/MME/SFRP1/PTN/COL1A1	11
BP	GO:0048736	appendage development	8/144	172/18723	5.61642e-05	0.00200136	0.00149315	TBX2/PITX1/SOX9/PTCH1/FBN2/SFRP2/PBX1/ALDH1A2	8
BP	GO:0060173	limb development	8/144	172/18723	5.61642e-05	0.00200136	0.00149315	TBX2/PITX1/SOX9/PTCH1/FBN2/SFRP2/PBX1/ALDH1A2	8
BP	GO:0009410	response to xenobiotic stimulus	13/144	462/18723	5.94643e-05	0.00209343	0.00156183	HMGA2/PCNA/XPO1/PTCH1/SFRP2/CALR/GATA4/GATA6/LGALS1/SFRP1/PTN/ACTC1/COL1A1	13
BP	GO:0048545	response to steroid hormone	11/144	339/18723	6.39894e-05	0.00222592	0.00166068	HNRNPU/HMGA2/HMGB1/PCNA/ZFP36L2/CALR/SLIT3/SFRP1/PTN/SPARC/COL1A1	11
BP	GO:0045765	regulation of angiogenesis	11/144	342/18723	6.92354e-05	0.00238007	0.00177569	HMGA2/HMGB1/APLNR/SFRP2/DCN/GATA4/GATA6/SFRP1/PTN/SPARC/GHRL	11
BP	GO:0090084	negative regulation of inclusion body assembly	3/144	11/18723	7.02676e-05	0.00238746	0.0017812	DNAJB1/HSPA1B/HSPA1A	3
BP	GO:0030336	negative regulation of cell migration	11/144	344/18723	7.29342e-05	0.00244958	0.00182755	HMGB1/SFRP2/CALR/JAG1/LRP1/DCN/IGFBP5/SFRP1/PTN/THY1/COL3A1	11
BP	GO:1901342	regulation of vasculature development	11/144	348/18723	8.08428e-05	0.00268435	0.0020027	HMGA2/HMGB1/APLNR/SFRP2/DCN/GATA4/GATA6/SFRP1/PTN/SPARC/GHRL	11
BP	GO:0035904	aorta development	5/144	58/18723	8.28668e-05	0.00270355	0.00201702	MYLK/TBX2/APLNR/JAG1/LRP1	5
BP	GO:0060560	developmental growth involved in morphogenesis	9/144	234/18723	8.40791e-05	0.00270355	0.00201702	HSP90AA1/TBX2/SOX9/TRIM28/SFRP2/SLIT3/LRP1/SFRP1/FN1	9
BP	GO:0044403	biological process involved in symbiotic interaction	10/144	290/18723	8.41969e-05	0.00270355	0.00201702	WWP2/HSPA1B/HMGA2/HSPA1A/TRIM28/RPSA/PPIB/IFITM3/LGALS1/FN1	10
BP	GO:0001558	regulation of cell growth	12/144	414/18723	8.72646e-05	0.0027716	0.00206779	HSPA1B/HSPA1A/IP6K2/NDUFA13/SFRP2/SERPINE2/SLIT3/IGFBP4/LRP1/IGFBP5/SFRP1/FN1	12
BP	GO:0048762	mesenchymal cell differentiation	9/144	236/18723	8.97244e-05	0.00280639	0.00209375	HMGA2/SOX9/TRIM28/SFRP2/JAG1/SFRP1/FN1/ALDH1A2/COL1A1	9
BP	GO:0001822	kidney development	10/144	293/18723	9.16695e-05	0.00280639	0.00209375	CD24/SOX9/PTCH1/PBX1/ID3/JAG1/MME/DCN/SFRP1/ALDH1A2	10
BP	GO:0061430	bone trabecula morphogenesis	3/144	12/18723	9.31623e-05	0.00280639	0.00209375	FBN2/SFRP1/COL1A1	3
BP	GO:0071635	negative regulation of transforming growth factor beta production	3/144	12/18723	9.31623e-05	0.00280639	0.00209375	CD24/GATA6/FN1	3
BP	GO:1904667	negative regulation of ubiquitin protein ligase activity	3/144	12/18723	9.31623e-05	0.00280639	0.00209375	RPS7/RPL37/RPL11	3
BP	GO:0007178	transmembrane receptor protein serine/threonine kinase signaling pathway	11/144	355/18723	9.64561e-05	0.00287597	0.00214566	ZEB2/HSPA1A/FBN2/SFRP2/FSTL1/LRP1/GATA4/SFRP1/COL1A2/SFRP5/COL3A1	11
BP	GO:0045598	regulation of fat cell differentiation	7/144	139/18723	0.000100744	0.00297348	0.00221841	HNRNPU/SULT1E1/ZFP36L2/SFRP2/JAG1/MMP11/SFRP1	7
BP	GO:0003180	aortic valve morphogenesis	4/144	32/18723	0.000102069	0.00298246	0.00222511	SOX9/SLIT3/JAG1/GATA4	4
BP	GO:0030308	negative regulation of cell growth	8/144	188/18723	0.000104709	0.00302088	0.00225377	HSPA1B/HSPA1A/IP6K2/NDUFA13/SFRP2/SERPINE2/SLIT3/SFRP1	8
BP	GO:0042255	ribosome assembly	5/144	61/18723	0.000105619	0.00302088	0.00225377	RPS19/RPSA/RPS14/RPL10/RPL11	5
BP	GO:2000146	negative regulation of cell motility	11/144	359/18723	0.000106485	0.00302088	0.00225377	HMGB1/SFRP2/CALR/JAG1/LRP1/DCN/IGFBP5/SFRP1/PTN/THY1/COL3A1	11
CC	GO:0016607	nuclear speck	11/146	412/19550	0.000273819	0.00308046	0.00232986	HSPA1B/HNRNPU/SRSF2/CPSF6/HSPA1A/SRSF9/SRSF7/CCNL2/KIF22/SMC4/ATF4	11
BP	GO:0032355	response to estradiol	7/144	141/18723	0.000110173	0.00309545	0.0023094	PCNA/PTCH1/CALR/SFRP1/PTN/ALDH1A2/COL1A1	7
BP	GO:0009896	positive regulation of catabolic process	13/144	492/18723	0.000111871	0.00311321	0.00232265	WWP2/HSPA1B/HSP90AA1/HMGB1/HSPA1A/TMEM259/SOX9/ZFP36L2/NDUFA13/EZR/LRP1/DCN/ELOB	13
BP	GO:0036302	atrioventricular canal development	3/144	13/18723	0.000120429	0.00331975	0.00247674	TBX2/GATA4/GATA6	3
BP	GO:0060840	artery development	6/144	100/18723	0.000122754	0.0033331	0.00248671	MYLK/TBX2/FOXF1/APLNR/JAG1/LRP1	6
BP	GO:0090130	tissue migration	11/144	365/18723	0.000123195	0.0033331	0.00248671	ACTG2/HMGB1/ZEB2/FOXF1/SOX9/FSTL1/CALR/DCN/PTN/SPARC/ACTC1	11
BP	GO:0035909	aorta morphogenesis	4/144	34/18723	0.000130073	0.00348691	0.00260146	MYLK/TBX2/JAG1/LRP1	4
MF	GO:0005344	oxygen carrier activity	3/144	14/18368	0.000161225	0.00367583	0.0029451	HBZ/HBA1/HBA2	3
MF	GO:0043394	proteoglycan binding	4/144	36/18368	0.000175597	0.00367583	0.0029451	COL5A1/LRP1/PTN/FN1	4
MF	GO:0097718	disordered domain specific binding	4/144	36/18368	0.000175597	0.00367583	0.0029451	HSP90AA1/HSPA1A/EZR/FN1	4
BP	GO:0071560	cellular response to transforming growth factor beta stimulus	9/144	250/18723	0.000138871	0.00368892	0.00275217	ZEB2/HSPA1A/SOX9/FBN2/ZFP36L2/SFRP1/COL1A2/COL3A1/COL1A1	9
BP	GO:0001889	liver development	7/144	147/18723	0.000142854	0.00370925	0.00276734	PCNA/SOX9/PTCH1/GATA6/RPS16/PTN/ALDH1A2	7
BP	GO:0003170	heart valve development	5/144	65/18723	0.000143076	0.00370925	0.00276734	SOX9/APLNR/SLIT3/JAG1/GATA4	5
BP	GO:0003279	cardiac septum development	6/144	103/18723	0.000144491	0.00370925	0.00276734	TBX2/APLNR/SLIT3/JAG1/GATA4/GATA6	6
BP	GO:0050673	epithelial cell proliferation	12/144	437/18723	0.000144886	0.00370925	0.00276734	HMGB1/SOX9/PTCH1/APLNR/SFRP2/IGFBP4/IGFBP5/SFRP1/PTN/ALDH1A2/SPARC/GHRL	12
BP	GO:0018149	peptide cross-linking	4/144	35/18723	0.000145983	0.00370925	0.00276734	BGN/DCN/FN1/COL3A1	4
MF	GO:0019843	rRNA binding	5/144	68/18368	0.000193607	0.00379953	0.00304421	RPS11/RPL37/RPL8/RPS14/RPL11	5
MF	GO:0005518	collagen binding	5/144	69/18368	0.000207427	0.00383131	0.00306967	MRC2/PPIB/DCN/FN1/SPARC	5
BP	GO:0071481	cellular response to X-ray	3/144	14/18723	0.00015241	0.00383916	0.00286426	HMGA2/SFRP2/SFRP1	3
BP	GO:0061008	hepaticobiliary system development	7/144	150/18723	0.000161917	0.00404377	0.00301691	PCNA/SOX9/PTCH1/GATA6/RPS16/PTN/ALDH1A2	7
BP	GO:0071559	response to transforming growth factor beta	9/144	256/18723	0.000165941	0.00407462	0.00303993	ZEB2/HSPA1A/SOX9/FBN2/ZFP36L2/SFRP1/COL1A2/COL3A1/COL1A1	9
BP	GO:0090092	regulation of transmembrane receptor protein serine/threonine kinase signaling pathway	9/144	256/18723	0.000165941	0.00407462	0.00303993	ZEB2/HSPA1A/FBN2/SFRP2/FSTL1/LRP1/GATA4/SFRP1/SFRP5	9
BP	GO:0019058	viral life cycle	10/144	317/18723	0.000174397	0.00424658	0.00316822	WWP2/HSPA1B/HMGA2/HSPA1A/ILF3/TRIM28/RPSA/PPIB/IFITM3/LGALS1	10
BP	GO:0045165	cell fate commitment	9/144	258/18723	0.000175888	0.00424749	0.0031689	TBX2/PITX1/SOX9/PTCH1/SFRP2/JAG1/GATA4/GATA6/SFRP1	9
BP	GO:0032526	response to retinoic acid	6/144	107/18723	0.000178099	0.00426561	0.00318242	SOX9/PTCH1/NDUFA13/GATA6/ALDH1A2/COL1A1	6
BP	GO:0045927	positive regulation of growth	9/144	259/18723	0.000181046	0.0042877	0.0031989	TBX2/SFRP2/PPIB/EZR/LRP1/GATA6/SFRP1/FN1/GHRL	9
BP	GO:0003176	aortic valve development	4/144	37/18723	0.000181956	0.0042877	0.0031989	SOX9/SLIT3/JAG1/GATA4	4
BP	GO:1901888	regulation of cell junction assembly	8/144	204/18723	0.000183784	0.00429612	0.00320518	FLRT2/APLNR/LRP1/EPHB2/GPC6/SFRP1/THY1/GHRL	8
BP	GO:0015671	oxygen transport	3/144	15/18723	0.000189441	0.00432457	0.00322641	HBZ/HBA1/HBA2	3
BP	GO:0033275	actin-myosin filament sliding	3/144	15/18723	0.000189441	0.00432457	0.00322641	TNNC1/ACTC1/TNNT2	3
BP	GO:0060026	convergent extension	3/144	15/18723	0.000189441	0.00432457	0.00322641	TRIM28/SFRP2/SFRP1	3
BP	GO:1903364	positive regulation of cellular protein catabolic process	7/144	155/18723	0.000198232	0.00449019	0.00334997	HSPA1B/HSP90AA1/HSPA1A/TMEM259/EZR/LRP1/ELOB	7
BP	GO:0060415	muscle tissue morphogenesis	5/144	70/18723	0.000203293	0.00456941	0.00340907	MYLK/COL11A1/TNNC1/ACTC1/TNNT2	5
BP	GO:0035051	cardiocyte differentiation	7/144	156/18723	0.000206228	0.0046	0.00343189	HNRNPU/TBX2/CALR/JAG1/GATA4/GATA6/ACTC1	7
MF	GO:0044183	protein folding chaperone	4/144	40/18368	0.000265897	0.00463843	0.00371634	DNAJB1/HSPA1B/HSPA1A/CALR	4
BP	GO:0060562	epithelial tube morphogenesis	10/144	325/18723	0.000213183	0.00471219	0.00351559	TBX2/FOXF1/SOX9/PTCH1/RPS7/APLNR/SFRP2/PBX1/GATA4/SFRP1	10
BP	GO:0001837	epithelial to mesenchymal transition	7/144	157/18723	0.000214483	0.00471219	0.00351559	HMGA2/SOX9/TRIM28/SFRP2/JAG1/SFRP1/COL1A1	7
BP	GO:0030278	regulation of ossification	6/144	115/18723	0.000263706	0.0057142	0.00426316	SOX9/FBN2/PBX1/MGP/SFRP1/PTN	6
BP	GO:0048844	artery morphogenesis	5/144	74/18723	0.000264003	0.0057142	0.00426316	MYLK/TBX2/FOXF1/JAG1/LRP1	5
BP	GO:1905314	semi-lunar valve development	4/144	41/18723	0.000272432	0.00585329	0.00436693	SOX9/SLIT3/JAG1/GATA4	4
BP	GO:0043200	response to amino acid	6/144	116/18723	0.000276351	0.00588682	0.00439194	PCNA/DNMT1/COL5A2/PTN/COL1A2/COL1A1	6
BP	GO:0090083	regulation of inclusion body assembly	3/144	17/18723	0.000279944	0.00588682	0.00439194	DNAJB1/HSPA1B/HSPA1A	3
BP	GO:0050680	negative regulation of epithelial cell proliferation	7/144	164/18723	0.000280037	0.00588682	0.00439194	SOX9/PTCH1/SFRP2/SFRP1/PTN/SPARC/GHRL	7
BP	GO:0071772	response to BMP	7/144	165/18723	0.00029059	0.00602201	0.00449281	SOX9/SFRP2/FSTL1/GATA4/GATA6/SFRP1/SFRP5	7
BP	GO:0071773	cellular response to BMP stimulus	7/144	165/18723	0.00029059	0.00602201	0.00449281	SOX9/SFRP2/FSTL1/GATA4/GATA6/SFRP1/SFRP5	7
BP	GO:0022612	gland morphogenesis	6/144	118/18723	0.000303068	0.00621989	0.00464044	TBX2/SOX9/PTCH1/IGFBP5/SFRP1/PTN	6
BP	GO:0022618	ribonucleoprotein complex assembly	8/144	220/18723	0.000306524	0.00621989	0.00464044	HSP90AA1/CPSF6/SRSF9/RPS19/RPSA/RPS14/RPL10/RPL11	8
BP	GO:0044706	multi-multicellular organism process	8/144	220/18723	0.000306524	0.00621989	0.00464044	TPPP3/TRIM28/CALR/RPL29/SERPINE2/IGFBP5/PTN/GHRL	8
BP	GO:0031960	response to corticosteroid	7/144	167/18723	0.000312655	0.00630054	0.00470061	HNRNPU/HMGB1/PCNA/ZFP36L2/SLIT3/SPARC/COL1A1	7
BP	GO:0030282	bone mineralization	6/144	119/18723	0.000317165	0.0063189	0.0047143	SOX9/ATF4/FBN2/MGP/PTN/COL1A2	6
BP	GO:0048644	muscle organ morphogenesis	5/144	77/18723	0.000317891	0.0063189	0.0047143	MYLK/COL11A1/TNNC1/ACTC1/TNNT2	5
BP	GO:0001709	cell fate determination	4/144	43/18723	0.000328063	0.00647703	0.00483228	TBX2/PTCH1/JAG1/GATA6	4
BP	GO:0072189	ureter development	3/144	18/18723	0.000334044	0.00650283	0.00485153	FOXF1/SOX9/ALDH1A2	3
BP	GO:1901673	regulation of mitotic spindle assembly	3/144	18/18723	0.000334044	0.00650283	0.00485153	HSPA1B/HNRNPU/HSPA1A	3
BP	GO:0031214	biomineral tissue development	7/144	169/18723	0.000336046	0.00650283	0.00485153	SOX9/ATF4/FBN2/MGP/PTN/COL1A2/COL1A1	7
MF	GO:0051082	unfolded protein binding	6/144	122/18368	0.000401002	0.00662709	0.00530967	DNAJB1/HSPA1B/HSP90AA1/HSPA1A/PPIB/CALR	6
BP	GO:0006364	rRNA processing	8/144	225/18723	0.00035634	0.00685017	0.00511067	RPS7/RPS19/RPS21/RPL7A/RPS14/RPS8/RPL11/RPS16	8
BP	GO:0110148	biomineralization	7/144	171/18723	0.000360821	0.00689098	0.00514112	SOX9/ATF4/FBN2/MGP/PTN/COL1A2/COL1A1	7
BP	GO:0048562	embryonic organ morphogenesis	9/144	285/18723	0.000366714	0.00695805	0.00519115	TBX2/COL11A1/FOXF1/SOX9/FBN2/APLNR/EPHB2/MFAP2/GATA4	9
BP	GO:0071826	ribonucleoprotein complex subunit organization	8/144	227/18723	0.000378029	0.00712646	0.0053168	HSP90AA1/CPSF6/SRSF9/RPS19/RPSA/RPS14/RPL10/RPL11	8
BP	GO:0000028	ribosomal small subunit assembly	3/144	19/18723	0.000394448	0.00729478	0.00544238	RPS19/RPSA/RPS14	3
BP	GO:0010002	cardioblast differentiation	3/144	19/18723	0.000394448	0.00729478	0.00544238	TBX2/GATA4/GATA6	3
BP	GO:0051444	negative regulation of ubiquitin-protein transferase activity	3/144	19/18723	0.000394448	0.00729478	0.00544238	RPS7/RPL37/RPL11	3
BP	GO:0048639	positive regulation of developmental growth	7/144	174/18723	0.000400708	0.00731928	0.00546065	TBX2/PPIB/EZR/LRP1/GATA6/FN1/GHRL	7
BP	GO:0045444	fat cell differentiation	8/144	229/18723	0.000400782	0.00731928	0.00546065	HNRNPU/SULT1E1/HMGA2/ZFP36L2/SFRP2/JAG1/MMP11/SFRP1	8
BP	GO:0052126	movement in host environment	7/144	175/18723	0.000414761	0.00752753	0.00561602	WWP2/HSPA1B/HSPA1A/TRIM28/RPSA/IFITM3/LGALS1	7
BP	GO:0043462	regulation of ATPase activity	4/144	46/18723	0.000426123	0.007686	0.00573425	DNAJB1/MYL4/TNNC1/TNNT2	4
BP	GO:0031397	negative regulation of protein ubiquitination	5/144	83/18723	0.000450245	0.00802204	0.00598496	HSPA1B/HSPA1A/RPS7/RPL37/RPL11	5
BP	GO:0061053	somite development	5/144	83/18723	0.000450245	0.00802204	0.00598496	FOXF1/PTCH1/SFRP2/SFRP1/ALDH1A2	5
BP	GO:0015669	gas transport	3/144	20/18723	0.000461449	0.00817184	0.00609672	HBZ/HBA1/HBA2	3
CC	GO:0005604	basement membrane	5/146	96/19550	0.000768368	0.00829837	0.00627635	COL15A1/COL5A1/PTN/FN1/SPARC	5
CC	GO:0043202	lysosomal lumen	5/146	97/19550	0.000805319	0.00836293	0.00632518	HSP90AA1/SDC2/BGN/DCN/GPC6	5
BP	GO:0016072	rRNA metabolic process	8/144	236/18723	0.000489363	0.00861397	0.00642658	RPS7/RPS19/RPS21/RPL7A/RPS14/RPS8/RPL11/RPS16	8
BP	GO:0045766	positive regulation of angiogenesis	7/144	181/18723	0.000507576	0.00882821	0.00658641	HMGA2/HMGB1/APLNR/SFRP2/GATA4/GATA6/GHRL	7
BP	GO:1904018	positive regulation of vasculature development	7/144	181/18723	0.000507576	0.00882821	0.00658641	HMGA2/HMGB1/APLNR/SFRP2/GATA4/GATA6/GHRL	7
BP	GO:0019827	stem cell population maintenance	6/144	131/18723	0.000529835	0.00909444	0.00678504	HMGA2/SOX9/ZFP36L2/JAG1/SFRP1/PTN	6
BP	GO:0001502	cartilage condensation	3/144	21/18723	0.000535333	0.00909444	0.00678504	COL11A1/SOX9/MGP	3
BP	GO:0044342	type B pancreatic cell proliferation	3/144	21/18723	0.000535333	0.00909444	0.00678504	IGFBP4/IGFBP5/SFRP1	3
BP	GO:0048745	smooth muscle tissue development	3/144	21/18723	0.000535333	0.00909444	0.00678504	MYLK/SOX9/PTCH1	3
BP	GO:0045785	positive regulation of cell adhesion	11/144	437/18723	0.000572589	0.00967113	0.00721528	HMGB1/CD24/FOXF1/SFRP2/CALR/LGALS1/SFRP1/PTN/THY1/FN1/FBLN2	11
MF	GO:0055106	ubiquitin-protein transferase regulator activity	3/144	22/18368	0.000651463	0.00974092	0.00780449	RPS7/RPL37/RPL11	3
MF	GO:0070182	DNA polymerase binding	3/144	22/18368	0.000651463	0.00974092	0.00780449	HSP90AA1/HMGB1/PCNA	3
BP	GO:0090287	regulation of cellular response to growth factor stimulus	9/144	304/18723	0.000584514	0.00981581	0.00732322	ZEB2/HSPA1A/FBN2/SFRP2/FSTL1/DCN/GATA4/SFRP1/SFRP5	9
BP	GO:0071478	cellular response to radiation	7/144	186/18723	0.000596957	0.0099151	0.0073973	HMGA2/PCNA/ATF4/SFRP2/MME/SFRP1/PTN	7
BP	GO:0098727	maintenance of cell number	6/144	134/18723	0.000597213	0.0099151	0.0073973	HMGA2/SOX9/ZFP36L2/JAG1/SFRP1/PTN	6
BP	GO:0032069	regulation of nuclease activity	3/144	22/18723	0.00061638	0.0101183	0.00754892	HMGB1/HSPA1A/PCNA	3
BP	GO:0060343	trabecula formation	3/144	22/18723	0.00061638	0.0101183	0.00754892	FBN2/SFRP1/COL1A1	3
BP	GO:0001101	response to acid chemical	6/144	135/18723	0.000621091	0.0101387	0.00756412	PCNA/DNMT1/COL5A2/PTN/COL1A2/COL1A1	6
BP	GO:0072073	kidney epithelium development	6/144	136/18723	0.000645702	0.0104819	0.00782017	CD24/SOX9/PTCH1/PBX1/JAG1/SFRP1	6
CC	GO:0005667	transcription regulator complex	10/146	413/19550	0.00109807	0.0106293	0.00803929	TBX2/PITX1/HMGB1/FOXF1/SOX9/ATF4/TRIM28/PBX1/GATA4/GATA6	10
CC	GO:0005796	Golgi lumen	5/146	104/19550	0.00110229	0.0106293	0.00803929	SDC2/BGN/MMP11/DCN/GPC6	5
MF	GO:0008143	poly(A) binding	3/144	23/18368	0.000744897	0.0106317	0.0085182	HNRNPU/PABPC4/HNRNPDL	3
BP	GO:0050684	regulation of mRNA processing	6/144	137/18723	0.000671063	0.0108334	0.00808242	HNRNPU/SRSF2/CPSF6/SRSF9/SRSF7/HNRNPL	6
CC	GO:0044295	axonal growth cone	3/146	28/19550	0.00116562	0.0108523	0.00820797	HSP90AA1/PTCH1/LRP1	3
BP	GO:0014033	neural crest cell differentiation	5/144	91/18723	0.000686618	0.0109634	0.00817938	SOX9/JAG1/SFRP1/FN1/ALDH1A2	5
BP	GO:0072080	nephron tubule development	5/144	91/18723	0.000686618	0.0109634	0.00817938	CD24/SOX9/PTCH1/PBX1/JAG1	5
BP	GO:0050821	protein stabilization	7/144	191/18723	0.000698425	0.0110139	0.00821706	HSPA1B/HSP90AA1/HSPA1A/RPS7/PPIB/CALR/RPL11	7
BP	GO:0042026	protein refolding	3/144	23/18723	0.000704858	0.0110139	0.00821706	HSPA1B/HSP90AA1/HSPA1A	3
BP	GO:1904666	regulation of ubiquitin protein ligase activity	3/144	23/18723	0.000704858	0.0110139	0.00821706	RPS7/RPL37/RPL11	3
BP	GO:2000737	negative regulation of stem cell differentiation	3/144	23/18723	0.000704858	0.0110139	0.00821706	HNRNPU/ZFP36L2/JAG1	3
BP	GO:0007566	embryo implantation	4/144	53/18723	0.000733493	0.0114004	0.0085054	TPPP3/TRIM28/CALR/RPL29	4
BP	GO:0050678	regulation of epithelial cell proliferation	10/144	381/18723	0.000741812	0.0114211	0.00852091	HMGB1/SOX9/PTCH1/APLNR/SFRP2/SFRP1/PTN/ALDH1A2/SPARC/GHRL	10
BP	GO:0007565	female pregnancy	7/144	193/18723	0.000742648	0.0114211	0.00852091	TPPP3/TRIM28/CALR/RPL29/IGFBP5/PTN/GHRL	7
BP	GO:0061326	renal tubule development	5/144	94/18723	0.000795675	0.0121276	0.00904793	CD24/SOX9/PTCH1/PBX1/JAG1	5
BP	GO:0070841	inclusion body assembly	3/144	24/18723	0.000801033	0.0121276	0.00904793	DNAJB1/HSPA1B/HSPA1A	3
BP	GO:0098743	cell aggregation	3/144	24/18723	0.000801033	0.0121276	0.00904793	COL11A1/SOX9/MGP	3
BP	GO:0007044	cell-substrate junction assembly	5/144	95/18723	0.000834748	0.0125084	0.00933206	ACTN1/LRP1/SFRP1/THY1/FN1	5
BP	GO:1903321	negative regulation of protein modification by small protein conjugation or removal	5/144	95/18723	0.000834748	0.0125084	0.00933206	HSPA1B/HSPA1A/RPS7/RPL37/RPL11	5
BP	GO:0003179	heart valve morphogenesis	4/144	55/18723	0.00084422	0.0125858	0.0093898	SOX9/SLIT3/JAG1/GATA4	4
BP	GO:0031099	regeneration	7/144	198/18723	0.000862951	0.0127823	0.00953639	PCNA/PTCH1/LRP1/GATA4/RPS16/PTN/THY1	7
BP	GO:0001890	placenta development	6/144	144/18723	0.000870907	0.0127823	0.00953639	TPPP3/TRIM28/MME/DCN/PTN/GHRL	6
BP	GO:0046718	viral entry into host cell	6/144	144/18723	0.000870907	0.0127823	0.00953639	WWP2/HSPA1B/HSPA1A/RPSA/IFITM3/LGALS1	6
BP	GO:0030510	regulation of BMP signaling pathway	5/144	96/18723	0.000875235	0.0127823	0.00953639	SFRP2/FSTL1/GATA4/SFRP1/SFRP5	5
BP	GO:0043010	camera-type eye development	9/144	322/18723	0.000879273	0.0127823	0.00953639	TBX2/SOX9/ATF4/FBN2/JAG1/EPHB2/PTN/THY1/ALDH1A2	9
BP	GO:0045071	negative regulation of viral genome replication	4/144	56/18723	0.00090378	0.0129018	0.0096256	HMGA2/ILF3/TRIM28/IFITM3	4
BP	GO:0033119	negative regulation of RNA splicing	3/144	25/18723	0.000905159	0.0129018	0.0096256	SRSF9/SRSF7/RPS26	3
BP	GO:0090169	regulation of spindle assembly	3/144	25/18723	0.000905159	0.0129018	0.0096256	HSPA1B/HNRNPU/HSPA1A	3
BP	GO:1901798	positive regulation of signal transduction by p53 class mediator	3/144	25/18723	0.000905159	0.0129018	0.0096256	RPS7/RPL37/RPL11	3
BP	GO:0016331	morphogenesis of embryonic epithelium	6/144	147/18723	0.000969398	0.0137504	0.0102587	SOX9/PTCH1/RPS7/SFRP2/SFRP1/ALDH1A2	6
BP	GO:0051701	biological process involved in interaction with host	7/144	203/18723	0.000998149	0.0140898	0.0105119	WWP2/HSPA1B/HSPA1A/TRIM28/RPSA/IFITM3/LGALS1	7
BP	GO:0051384	response to glucocorticoid	6/144	148/18723	0.00100406	0.0141052	0.0105234	HNRNPU/HMGB1/PCNA/ZFP36L2/SLIT3/SPARC	6
BP	GO:0046697	decidualization	3/144	26/18723	0.00101749	0.0141576	0.0105625	TPPP3/PTN/GHRL	3
BP	GO:0060219	camera-type eye photoreceptor cell differentiation	3/144	26/18723	0.00101749	0.0141576	0.0105625	SOX9/PTN/THY1	3
BP	GO:0070371	ERK1 and ERK2 cascade	9/144	330/18723	0.00104434	0.0144623	0.0107898	HMGB1/SOX9/ZFP36L2/AKAP12/EZR/LRP1/EPHB2/GATA4/FN1	9
MF	GO:0140297	DNA-binding transcription factor binding	10/144	394/18368	0.00110485	0.0150836	0.0120851	WWP2/PITX1/HMGB1/PCNA/SOX9/ATF4/PTMA/CALR/GATA4/GATA6	10
BP	GO:0048024	regulation of mRNA splicing, via spliceosome	5/144	101/18723	0.00109999	0.01509	0.0112581	HNRNPU/SRSF2/SRSF9/SRSF7/HNRNPL	5
BP	GO:0150115	cell-substrate junction organization	5/144	101/18723	0.00109999	0.01509	0.0112581	ACTN1/LRP1/SFRP1/THY1/FN1	5
BP	GO:0031667	response to nutrient levels	11/144	474/18723	0.00111133	0.0151318	0.0112893	SRSF2/ATF4/COX4I1/SFRP2/GATA4/SFRP1/PTN/ALDH1A2/SPARC/COL1A1/GHRL	11
BP	GO:0044409	entry into host	6/144	151/18723	0.0011138	0.0151318	0.0112893	WWP2/HSPA1B/HSPA1A/RPSA/IFITM3/LGALS1	6
BP	GO:0051348	negative regulation of transferase activity	8/144	268/18723	0.00111857	0.0151318	0.0112893	HNRNPU/RPS7/SFRP2/RPL37/EPHB2/RPL11/SFRP1/THY1	8
BP	GO:0003171	atrioventricular valve development	3/144	27/18723	0.00113826	0.0152568	0.0113826	APLNR/SLIT3/GATA4	3
BP	GO:0032781	positive regulation of ATPase activity	3/144	27/18723	0.00113826	0.0152568	0.0113826	DNAJB1/MYL4/TNNT2	3
MF	GO:0036002	pre-mRNA binding	4/144	59/18368	0.00118023	0.0154414	0.0123717	HNRNPU/SRSF2/SOX9/HNRNPL	4
BP	GO:0055008	cardiac muscle tissue morphogenesis	4/144	60/18723	0.00117178	0.0156344	0.0116643	COL11A1/TNNC1/ACTC1/TNNT2	4
BP	GO:0051962	positive regulation of nervous system development	8/144	272/18723	0.00122942	0.0163289	0.0121824	FLRT2/SERPINE2/LRP1/EPHB2/MME/PTN/FN1/GHRL	8
BP	GO:0040014	regulation of multicellular organism growth	4/144	61/18723	0.00124659	0.0164296	0.0122575	PTCH1/PPIB/EZR/GHRL	4
BP	GO:0032963	collagen metabolic process	5/144	104/18723	0.00125387	0.0164296	0.0122575	MRC2/COL5A1/MMP11/COL1A2/COL1A1	5
BP	GO:1901890	positive regulation of cell junction assembly	5/144	104/18723	0.00125387	0.0164296	0.0122575	FLRT2/EPHB2/SFRP1/THY1/GHRL	5
BP	GO:0010464	regulation of mesenchymal cell proliferation	3/144	28/18723	0.00126771	0.0165368	0.0123375	FOXF1/SOX9/PTN	3
MF	GO:0008187	poly-pyrimidine tract binding	3/144	28/18368	0.00133899	0.0168177	0.0134745	HNRNPU/HNRNPH1/PABPC4	3
BP	GO:0040029	regulation of gene expression, epigenetic	5/144	105/18723	0.00130853	0.0169935	0.0126782	HNRNPU/XIST/HMGA2/DNMT1/TRIM28	5
CC	GO:0005790	smooth endoplasmic reticulum	3/146	33/19550	0.00188906	0.0170016	0.0128589	PPIB/CALR/RPL10	3
MF	GO:0070717	poly-purine tract binding	3/144	29/18368	0.00148497	0.0179338	0.0143687	HNRNPU/PABPC4/HNRNPDL	3
BP	GO:0040018	positive regulation of multicellular organism growth	3/144	29/18723	0.00140606	0.0181002	0.0135039	PPIB/EZR/GHRL	3
BP	GO:0001756	somitogenesis	4/144	63/18723	0.00140614	0.0181002	0.0135039	FOXF1/SFRP2/SFRP1/ALDH1A2	4
BP	GO:0016032	viral process	10/144	415/18723	0.00141282	0.0181064	0.0135086	WWP2/HSPA1B/HMGA2/HSPA1A/ILF3/TRIM28/RPSA/PPIB/IFITM3/LGALS1	10
MF	GO:0017147	Wnt-protein binding	3/144	30/18368	0.00164055	0.019079	0.0152862	SFRP2/SFRP1/SFRP5	3
MF	GO:0047485	protein N-terminus binding	5/144	110/18368	0.00174833	0.0196063	0.0157087	HSPA1B/HSPA1A/YWHAQ/RPS21/DCN	5
BP	GO:0034329	cell junction assembly	10/144	420/18723	0.00154385	0.0196273	0.0146432	ACTN1/FLRT2/APLNR/LRP1/EPHB2/GPC6/SFRP1/THY1/FN1/GHRL	10
BP	GO:0072009	nephron epithelium development	5/144	109/18723	0.00154493	0.0196273	0.0146432	CD24/SOX9/PTCH1/PBX1/JAG1	5
BP	GO:0048705	skeletal system morphogenesis	7/144	220/18723	0.00158659	0.0200694	0.014973	COL11A1/SOX9/FBN2/SFRP2/MGP/SFRP1/COL1A1	7
BP	GO:1903050	regulation of proteolysis involved in cellular protein catabolic process	7/144	221/18723	0.00162815	0.0205063	0.015299	HSPA1B/HSPA1A/TMEM259/XPO1/RPS7/RPL11/ELOB	7
BP	GO:0045600	positive regulation of fat cell differentiation	4/144	66/18723	0.00167139	0.020871	0.0155711	HNRNPU/SULT1E1/SFRP2/SFRP1	4
BP	GO:0071300	cellular response to retinoic acid	4/144	66/18723	0.00167139	0.020871	0.0155711	SOX9/NDUFA13/ALDH1A2/COL1A1	4
BP	GO:2000058	regulation of ubiquitin-dependent protein catabolic process	6/144	164/18723	0.00169927	0.0211288	0.0157635	HSPA1B/HSPA1A/XPO1/RPS7/RPL11/ELOB	6
BP	GO:0002063	chondrocyte development	3/144	31/18723	0.00171037	0.0211767	0.0157992	COL11A1/SOX9/SFRP2	3
BP	GO:0031331	positive regulation of cellular catabolic process	10/144	427/18723	0.00174373	0.0214986	0.0160394	HSPA1B/HSP90AA1/HMGB1/HSPA1A/TMEM259/ZFP36L2/EZR/LRP1/DCN/ELOB	10
BP	GO:1903311	regulation of mRNA metabolic process	8/144	288/18723	0.00176354	0.0216035	0.0161176	HNRNPU/SRSF2/CPSF6/SRSF9/PABPC4/SRSF7/HNRNPL/ZFP36L2	8
BP	GO:0061077	chaperone-mediated protein folding	4/144	67/18723	0.00176702	0.0216035	0.0161176	DNAJB1/HSPA1B/HSPA1A/PPIB	4
BP	GO:1903034	regulation of response to wounding	6/144	167/18723	0.00186252	0.0226289	0.0168826	MYLK/HMGB1/SERPINE2/LRP1/EPHB2/PTN	6
BP	GO:0010812	negative regulation of cell-substrate adhesion	4/144	68/18723	0.00186638	0.0226289	0.0168826	JAG1/LRP1/LGALS1/COL1A1	4
BP	GO:0042744	hydrogen peroxide catabolic process	3/144	32/18723	0.00187674	0.0226605	0.0169062	HBZ/HBA1/HBA2	3
BP	GO:0008380	RNA splicing	10/144	434/18723	0.00196411	0.0234898	0.0175249	HNRNPU/HNRNPA2B1/HNRNPH1/SRSF2/HSPA1A/SRSF9/HNRNPA3/SRSF7/HNRNPL/RPS26	10
BP	GO:0034605	cellular response to heat	4/144	69/18723	0.00196954	0.0234898	0.0175249	DNAJB1/HSPA1B/HSP90AA1/HSPA1A	4
BP	GO:0045665	negative regulation of neuron differentiation	4/144	69/18723	0.00196954	0.0234898	0.0175249	SOX9/CALR/PBX1/JAG1	4
BP	GO:0030178	negative regulation of Wnt signaling pathway	6/144	170/18723	0.0020374	0.0238035	0.017759	SOX9/SFRP2/IGFBP4/LRP1/SFRP1/SFRP5	6
BP	GO:0010165	response to X-ray	3/144	33/18723	0.00205287	0.0238035	0.017759	HMGA2/SFRP2/SFRP1	3
BP	GO:0048048	embryonic eye morphogenesis	3/144	33/18723	0.00205287	0.0238035	0.017759	TBX2/FBN2/MFAP2	3
BP	GO:0048333	mesodermal cell differentiation	3/144	33/18723	0.00205287	0.0238035	0.017759	HMGA2/FOXF1/SFRP2	3
BP	GO:0070570	regulation of neuron projection regeneration	3/144	33/18723	0.00205287	0.0238035	0.017759	LRP1/PTN/THY1	3
BP	GO:0071295	cellular response to vitamin	3/144	33/18723	0.00205287	0.0238035	0.017759	SFRP1/PTN/COL1A1	3
BP	GO:1902275	regulation of chromatin organization	3/144	33/18723	0.00205287	0.0238035	0.017759	HNRNPU/DNMT1/TRIM28	3
CC	GO:0034774	secretory granule lumen	8/146	322/19550	0.00293773	0.0248107	0.0187652	HSP90AA1/HMGB1/ACTN1/MMRN1/FN1/ISLR/SPARC/GHRL	8
CC	GO:0034399	nuclear periphery	5/146	130/19550	0.00294053	0.0248107	0.0187652	HNRNPU/HNRNPA2B1/PCNA/ATF4/SPARC	5
BP	GO:0031647	regulation of protein stability	8/144	298/18723	0.00218108	0.0250661	0.0187009	HSPA1B/HSP90AA1/HSPA1A/RPS7/PPIB/CALR/SERF2/RPL11	8
BP	GO:0071230	cellular response to amino acid stimulus	4/144	71/18723	0.00218759	0.0250661	0.0187009	DNMT1/COL5A2/COL1A2/COL1A1	4
BP	GO:0045446	endothelial cell differentiation	5/144	118/18723	0.00218993	0.0250661	0.0187009	COL15A1/FSTL1/EZR/JAG1/PTN	5
BP	GO:0007160	cell-matrix adhesion	7/144	233/18723	0.00219607	0.0250661	0.0187009	ACTN1/JAG1/LRP1/SFRP1/THY1/FN1/COL3A1	7
CC	GO:0060205	cytoplasmic vesicle lumen	8/146	325/19550	0.00310822	0.0254309	0.0192343	HSP90AA1/HMGB1/ACTN1/MMRN1/FN1/ISLR/SPARC/GHRL	8
BP	GO:0051085	chaperone cofactor-dependent protein refolding	3/144	34/18723	0.00223895	0.0254561	0.0189919	DNAJB1/HSPA1B/HSPA1A	3
CC	GO:0031983	vesicle lumen	8/146	327/19550	0.0032261	0.025619	0.0193766	HSP90AA1/HMGB1/ACTN1/MMRN1/FN1/ISLR/SPARC/GHRL	8
BP	GO:0051960	regulation of nervous system development	10/144	443/18723	0.00228003	0.0258226	0.0192653	FLRT2/MYRF/SERPINE2/LRP1/EPHB2/MME/PTN/THY1/FN1/GHRL	10
BP	GO:0035567	non-canonical Wnt signaling pathway	4/144	72/18723	0.00230262	0.0258779	0.0193066	SFRP2/GPC6/SFRP1/SFRP5	4
BP	GO:1903036	positive regulation of response to wounding	4/144	72/18723	0.00230262	0.0258779	0.0193066	MYLK/HMGB1/LRP1/PTN	4
BP	GO:0016055	Wnt signaling pathway	10/144	444/18723	0.00231752	0.0259456	0.0193571	ZEB2/CD24/SOX9/SFRP2/IGFBP4/LRP1/GPC6/SFRP1/SFRP5/COL1A1	10
BP	GO:0010975	regulation of neuron projection development	10/144	445/18723	0.00235551	0.0262702	0.0195992	NR2F1/SDC2/SFRP2/LRP1/EPHB2/LGALS1/SFRP1/PTN/THY1/FN1	10
BP	GO:0198738	cell-cell signaling by wnt	10/144	446/18723	0.00239399	0.0265979	0.0198437	ZEB2/CD24/SOX9/SFRP2/IGFBP4/LRP1/GPC6/SFRP1/SFRP5/COL1A1	10
BP	GO:0001893	maternal placenta development	3/144	35/18723	0.00243516	0.0267363	0.019947	TPPP3/PTN/GHRL	3
BP	GO:0060236	regulation of mitotic spindle organization	3/144	35/18723	0.00243516	0.0267363	0.019947	HSPA1B/HNRNPU/HSPA1A	3
BP	GO:0097421	liver regeneration	3/144	35/18723	0.00243516	0.0267363	0.019947	PCNA/PTCH1/RPS16	3
BP	GO:0001838	embryonic epithelial tube formation	5/144	121/18723	0.00244305	0.0267363	0.019947	SOX9/PTCH1/RPS7/SFRP2/SFRP1	5
CC	GO:0001527	microfibril	2/146	12/19550	0.00348072	0.0268512	0.0203085	FBN2/MFAP2	2
BP	GO:0010968	regulation of microtubule nucleation	2/144	10/18723	0.00253867	0.0273405	0.0203978	HSPA1B/HSPA1A	2
BP	GO:0032070	regulation of deoxyribonuclease activity	2/144	10/18723	0.00253867	0.0273405	0.0203978	HMGB1/PCNA	2
BP	GO:0090179	planar cell polarity pathway involved in neural tube closure	2/144	10/18723	0.00253867	0.0273405	0.0203978	SFRP2/SFRP1	2
BP	GO:1904338	regulation of dopaminergic neuron differentiation	2/144	10/18723	0.00253867	0.0273405	0.0203978	SFRP2/SFRP1	2
BP	GO:0003151	outflow tract morphogenesis	4/144	74/18723	0.00254504	0.0273405	0.0203978	TBX2/SFRP2/JAG1/GATA6	4
MF	GO:0140104	molecular carrier activity	4/144	73/18368	0.00259389	0.0280855	0.0225023	HBZ/HBA1/HBA2/XPO1	4
BP	GO:0003012	muscle system process	10/144	452/18723	0.00263568	0.0281717	0.0210179	MYLK/TBX2/IGFBP5/GATA4/GATA6/MYL4/TNNC1/ACTC1/TNNT2/GHRL	10
BP	GO:0003203	endocardial cushion morphogenesis	3/144	36/18723	0.0026417	0.0281717	0.0210179	TBX2/SOX9/APLNR	3
BP	GO:0043627	response to estrogen	4/144	75/18723	0.00267259	0.0283974	0.0211863	CD24/GATA6/SFRP1/GHRL	4
MF	GO:0003725	double-stranded RNA binding	4/144	74/18368	0.00272564	0.0285284	0.0228571	HNRNPU/HMGB1/ACTN1/ILF3	4
BP	GO:0030099	myeloid cell differentiation	9/144	381/18723	0.0027821	0.029454	0.0219746	HSPA1B/HMGB1/HSPA1A/PABPC4/ACTN1/RPS19/RPS14/JAG1/SFRP1	9
BP	GO:0055007	cardiac muscle cell differentiation	5/144	125/18723	0.00281279	0.0296714	0.0221367	HNRNPU/CALR/GATA4/GATA6/ACTC1	5
CC	GO:0044292	dendrite terminus	2/146	13/19550	0.00409349	0.0300153	0.0227016	HSP90AA1/PTCH1	2
CC	GO:0071013	catalytic step 2 spliceosome	4/146	87/19550	0.00411321	0.0300153	0.0227016	HNRNPU/HNRNPA2B1/HNRNPH1/HNRNPA3	4
BP	GO:0061138	morphogenesis of a branching epithelium	6/144	182/18723	0.00286371	0.0300999	0.0224564	FOXF1/SOX9/PTCH1/SFRP2/PBX1/SFRP1	6
BP	GO:0000380	alternative mRNA splicing, via spliceosome	4/144	77/18723	0.0029407	0.0306883	0.0228954	HNRNPU/SRSF2/SRSF9/HNRNPL	4
BP	GO:0031016	pancreas development	4/144	77/18723	0.0029407	0.0306883	0.0228954	FOXF1/SOX9/GATA6/ALDH1A2	4
BP	GO:0035270	endocrine system development	5/144	127/18723	0.00301211	0.0308932	0.0230483	PITX1/SOX9/PBX1/GATA6/ALDH1A2	5
BP	GO:0030500	regulation of bone mineralization	4/144	78/18723	0.00308141	0.0308932	0.0230483	SOX9/FBN2/MGP/PTN	4
BP	GO:0033144	negative regulation of intracellular steroid hormone receptor signaling pathway	3/144	38/18723	0.00308644	0.0308932	0.0230483	HMGA2/CALR/SFRP1	3
BP	GO:0035886	vascular associated smooth muscle cell differentiation	3/144	38/18723	0.00308644	0.0308932	0.0230483	DNMT1/APLNR/GATA6	3
BP	GO:0033197	response to vitamin E	2/144	11/18723	0.00308721	0.0308932	0.0230483	SRSF2/COL1A1	2
BP	GO:0043589	skin morphogenesis	2/144	11/18723	0.00308721	0.0308932	0.0230483	COL1A2/COL1A1	2
BP	GO:0048680	positive regulation of axon regeneration	2/144	11/18723	0.00308721	0.0308932	0.0230483	LRP1/PTN	2
BP	GO:0071679	commissural neuron axon guidance	2/144	11/18723	0.00308721	0.0308932	0.0230483	PTCH1/EPHB2	2
BP	GO:0090178	regulation of establishment of planar polarity involved in neural tube closure	2/144	11/18723	0.00308721	0.0308932	0.0230483	SFRP2/SFRP1	2
BP	GO:0090309	positive regulation of DNA methylation-dependent heterochromatin assembly	2/144	11/18723	0.00308721	0.0308932	0.0230483	DNMT1/TRIM28	2
BP	GO:1903265	positive regulation of tumor necrosis factor-mediated signaling pathway	2/144	11/18723	0.00308721	0.0308932	0.0230483	HSPA1B/HSPA1A	2
BP	GO:2000343	positive regulation of chemokine (C-X-C motif) ligand 2 production	2/144	11/18723	0.00308721	0.0308932	0.0230483	HMGB1/LRP1	2
MF	GO:0097157	pre-mRNA intronic binding	2/144	11/18368	0.00320488	0.0314479	0.0251962	SOX9/HNRNPL	2
MF	GO:0097493	structural molecule activity conferring elasticity	2/144	11/18368	0.00320488	0.0314479	0.0251962	FBN2/FBLN2	2
MF	GO:0046332	SMAD binding	4/144	79/18368	0.00345367	0.0322316	0.0258242	HMGA2/COL5A2/GATA4/COL1A2	4
MF	GO:0019825	oxygen binding	3/144	39/18368	0.00350781	0.0322316	0.0258242	HBZ/HBA1/HBA2	3
MF	GO:0003714	transcription corepressor activity	6/144	187/18368	0.0035927	0.0322316	0.0258242	DNAJB1/HNRNPU/HMGA2/SRSF2/HSPA1A/TRIM28	6
BP	GO:0061136	regulation of proteasomal protein catabolic process	6/144	187/18723	0.00327352	0.0323983	0.0241712	HSPA1B/HSPA1A/TMEM259/XPO1/RPL11/ELOB	6
BP	GO:0010463	mesenchymal cell proliferation	3/144	39/18723	0.00332499	0.0323983	0.0241712	FOXF1/SOX9/PTN	3
BP	GO:0031507	heterochromatin assembly	3/144	39/18723	0.00332499	0.0323983	0.0241712	HMGA2/DNMT1/TRIM28	3
BP	GO:0051084	'de novo' posttranslational protein folding	3/144	39/18723	0.00332499	0.0323983	0.0241712	DNAJB1/HSPA1B/HSPA1A	3
BP	GO:0090224	regulation of spindle organization	3/144	39/18723	0.00332499	0.0323983	0.0241712	HSPA1B/HNRNPU/HSPA1A	3
BP	GO:1903115	regulation of actin filament-based movement	3/144	39/18723	0.00332499	0.0323983	0.0241712	GATA4/TNNC1/TNNT2	3
BP	GO:0001819	positive regulation of cytokine production	10/144	467/18723	0.00332632	0.0323983	0.0241712	HSPA1B/HSP90AA1/HMGB1/HSPA1A/ATF4/AKAP12/LRP1/EPHB2/GATA4/GATA6	10
BP	GO:0061564	axon development	10/144	467/18723	0.00332632	0.0323983	0.0241712	HSP90AA1/STMN1/PTCH1/FLRT2/SLIT3/LRP1/EPHB2/PTN/THY1/FN1	10
BP	GO:0000377	RNA splicing, via transesterification reactions with bulged adenosine as nucleophile	8/144	320/18723	0.00337303	0.0325613	0.0242928	HNRNPU/HNRNPA2B1/HNRNPH1/SRSF2/SRSF9/HNRNPA3/SRSF7/HNRNPL	8
BP	GO:0000398	mRNA splicing, via spliceosome	8/144	320/18723	0.00337303	0.0325613	0.0242928	HNRNPU/HNRNPA2B1/HNRNPH1/SRSF2/SRSF9/HNRNPA3/SRSF7/HNRNPL	8
BP	GO:0071229	cellular response to acid chemical	4/144	80/18723	0.00337648	0.0325613	0.0242928	DNMT1/COL5A2/COL1A2/COL1A1	4
BP	GO:0019079	viral genome replication	5/144	131/18723	0.00344107	0.0329666	0.0245952	HMGA2/ILF3/TRIM28/PPIB/IFITM3	5
BP	GO:0090101	negative regulation of transmembrane receptor protein serine/threonine kinase signaling pathway	5/144	131/18723	0.00344107	0.0329666	0.0245952	HSPA1A/FBN2/SFRP2/LRP1/SFRP1	5
BP	GO:0060828	regulation of canonical Wnt signaling pathway	7/144	253/18723	0.00346971	0.0331323	0.0247189	ZEB2/SOX9/SFRP2/IGFBP4/SFRP1/SFRP5/COL1A1	7
BP	GO:0034470	ncRNA processing	9/144	395/18723	0.00353035	0.0334985	0.0249921	HNRNPA2B1/RPS7/RPS19/RPS21/RPL7A/RPS14/RPS8/RPL11/RPS16	9
BP	GO:0014032	neural crest cell development	4/144	81/18723	0.00353099	0.0334985	0.0249921	SOX9/JAG1/FN1/ALDH1A2	4
BP	GO:0072175	epithelial tube formation	5/144	132/18723	0.00355483	0.0336155	0.0250794	SOX9/PTCH1/RPS7/SFRP2/SFRP1	5
BP	GO:0000375	RNA splicing, via transesterification reactions	8/144	324/18723	0.00363564	0.0338696	0.0252689	HNRNPU/HNRNPA2B1/HNRNPH1/SRSF2/SRSF9/HNRNPA3/SRSF7/HNRNPL	8
BP	GO:0009855	determination of bilateral symmetry	5/144	133/18723	0.00367126	0.0338696	0.0252689	TBX2/FOXF1/APLNR/GATA4/ALDH1A2	5
BP	GO:0031453	positive regulation of heterochromatin assembly	2/144	12/18723	0.00368602	0.0338696	0.0252689	DNMT1/TRIM28	2
BP	GO:0043568	positive regulation of insulin-like growth factor receptor signaling pathway	2/144	12/18723	0.00368602	0.0338696	0.0252689	IGFBP4/IGFBP5	2
BP	GO:0060221	retinal rod cell differentiation	2/144	12/18723	0.00368602	0.0338696	0.0252689	SOX9/PTN	2
BP	GO:0070572	positive regulation of neuron projection regeneration	2/144	12/18723	0.00368602	0.0338696	0.0252689	LRP1/PTN	2
BP	GO:0090177	establishment of planar polarity involved in neural tube closure	2/144	12/18723	0.00368602	0.0338696	0.0252689	SFRP2/SFRP1	2
BP	GO:0097201	negative regulation of transcription from RNA polymerase II promoter in response to stress	2/144	12/18723	0.00368602	0.0338696	0.0252689	DNAJB1/HSPA1A	2
BP	GO:0120263	positive regulation of heterochromatin organization	2/144	12/18723	0.00368602	0.0338696	0.0252689	DNMT1/TRIM28	2
BP	GO:0001667	ameboidal-type cell migration	10/144	475/18723	0.00374966	0.0343464	0.0256246	HMGB1/ZEB2/SOX9/AKAP12/FSTL1/CALR/DCN/PTN/FN1/SPARC	10
BP	GO:0009799	specification of symmetry	5/144	134/18723	0.00379041	0.0345034	0.0257417	TBX2/FOXF1/APLNR/GATA4/ALDH1A2	5
BP	GO:0032434	regulation of proteasomal ubiquitin-dependent protein catabolic process	5/144	134/18723	0.00379041	0.0345034	0.0257417	HSPA1B/HSPA1A/XPO1/RPL11/ELOB	5
BP	GO:0048286	lung alveolus development	3/144	41/18723	0.00383522	0.034653	0.0258533	FOXF1/IGFBP5/GATA6	3
BP	GO:0071634	regulation of transforming growth factor beta production	3/144	41/18723	0.00383522	0.034653	0.0258533	CD24/GATA6/FN1	3
BP	GO:0007517	muscle organ development	8/144	327/18723	0.00384281	0.034653	0.0258533	MYLK/PITX1/COL11A1/ID3/DCN/TNNC1/ACTC1/TNNT2	8
BP	GO:0046785	microtubule polymerization	4/144	83/18723	0.00385428	0.034653	0.0258533	HSPA1B/TPPP3/HSPA1A/STMN1	4
BP	GO:0030111	regulation of Wnt signaling pathway	8/144	328/18723	0.00391386	0.0350806	0.0261724	ZEB2/SOX9/SFRP2/IGFBP4/LRP1/SFRP1/SFRP5/COL1A1	8
BP	GO:0003158	endothelium development	5/144	136/18723	0.00403699	0.0360736	0.0269133	COL15A1/FSTL1/EZR/JAG1/PTN	5
BP	GO:0048638	regulation of developmental growth	8/144	330/18723	0.004059	0.0361087	0.0269394	TBX2/PTCH1/PPIB/EZR/LRP1/GATA6/FN1/GHRL	8
BP	GO:0035019	somatic stem cell population maintenance	3/144	42/18723	0.00410721	0.0361087	0.0269394	SOX9/ZFP36L2/SFRP1	3
BP	GO:0051602	response to electrical stimulus	3/144	42/18723	0.00410721	0.0361087	0.0269394	AKAP12/PALM/GHRL	3
BP	GO:0001763	morphogenesis of a branching structure	6/144	196/18723	0.00411938	0.0361087	0.0269394	FOXF1/SOX9/PTCH1/SFRP2/PBX1/SFRP1	6
BP	GO:0045664	regulation of neuron differentiation	6/144	196/18723	0.00411938	0.0361087	0.0269394	SOX9/SFRP2/CALR/PBX1/JAG1/SFRP1	6
BP	GO:0006986	response to unfolded protein	5/144	137/18723	0.00416449	0.0361087	0.0269394	DNAJB1/HSPA1B/HSP90AA1/HSPA1A/ATF4	5
BP	GO:0010977	negative regulation of neuron projection development	5/144	137/18723	0.00416449	0.0361087	0.0269394	NR2F1/LRP1/EPHB2/LGALS1/THY1	5
BP	GO:0030879	mammary gland development	5/144	137/18723	0.00416449	0.0361087	0.0269394	TBX2/FOXF1/SOX9/PTCH1/IGFBP5	5
BP	GO:0060048	cardiac muscle contraction	5/144	137/18723	0.00416449	0.0361087	0.0269394	GATA4/MYL4/TNNC1/ACTC1/TNNT2	5
BP	GO:0090090	negative regulation of canonical Wnt signaling pathway	5/144	137/18723	0.00416449	0.0361087	0.0269394	SOX9/SFRP2/IGFBP4/SFRP1/SFRP5	5
BP	GO:0045069	regulation of viral genome replication	4/144	85/18723	0.00419707	0.0362836	0.0270699	HMGA2/ILF3/TRIM28/IFITM3	4
CC	GO:0030017	sarcomere	6/146	211/19550	0.00511307	0.0363297	0.0274775	ACTN1/MYL4/TNNC1/ACTC1/TNNT2/MYL7	6
BP	GO:0007494	midgut development	2/144	13/18723	0.00433431	0.0367607	0.0274258	FOXF1/ALDH1A2	2
BP	GO:0014029	neural crest formation	2/144	13/18723	0.00433431	0.0367607	0.0274258	SOX9/SFRP1	2
BP	GO:0070424	regulation of nucleotide-binding oligomerization domain containing signaling pathway	2/144	13/18723	0.00433431	0.0367607	0.0274258	HSPA1B/HSPA1A	2
BP	GO:1905269	positive regulation of chromatin organization	2/144	13/18723	0.00433431	0.0367607	0.0274258	DNMT1/TRIM28	2
BP	GO:0014031	mesenchymal cell development	4/144	86/18723	0.00437594	0.0367607	0.0274258	SOX9/JAG1/FN1/ALDH1A2	4
BP	GO:0048864	stem cell development	4/144	86/18723	0.00437594	0.0367607	0.0274258	SOX9/JAG1/FN1/ALDH1A2	4
BP	GO:0006284	base-excision repair	3/144	43/18723	0.00439065	0.0367607	0.0274258	HMGA2/HMGB1/PCNA	3
BP	GO:0006458	'de novo' protein folding	3/144	43/18723	0.00439065	0.0367607	0.0274258	DNAJB1/HSPA1B/HSPA1A	3
BP	GO:0060443	mammary gland morphogenesis	3/144	43/18723	0.00439065	0.0367607	0.0274258	TBX2/PTCH1/IGFBP5	3
BP	GO:0061383	trabecula morphogenesis	3/144	43/18723	0.00439065	0.0367607	0.0274258	FBN2/SFRP1/COL1A1	3
BP	GO:0071604	transforming growth factor beta production	3/144	43/18723	0.00439065	0.0367607	0.0274258	CD24/GATA6/FN1	3
MF	GO:0002020	protease binding	5/144	135/18368	0.00423977	0.0369802	0.0296288	LRP1/FN1/COL1A2/COL3A1/COL1A1	5
BP	GO:0006323	DNA packaging	6/144	199/18723	0.00443436	0.0370205	0.0276197	HMGA2/HMGB1/NUSAP1/SET/SOX9/SMC4	6
MF	GO:0031994	insulin-like growth factor I binding	2/144	13/18368	0.00449863	0.0371729	0.0297832	IGFBP4/IGFBP5	2
MF	GO:0034236	protein kinase A catalytic subunit binding	2/144	13/18368	0.00449863	0.0371729	0.0297832	SOX9/EZR	2
BP	GO:0030522	intracellular receptor signaling pathway	7/144	265/18723	0.00446651	0.0371827	0.0277407	HSPA1B/NR2F1/HMGA2/HSPA1A/CALR/SFRP1/ALDH1A2	7
BP	GO:0048041	focal adhesion assembly	4/144	87/18723	0.00455989	0.0378522	0.0282402	ACTN1/LRP1/SFRP1/THY1	4
BP	GO:0006403	RNA localization	6/144	201/18723	0.004654	0.0384152	0.0286602	HNRNPU/HNRNPA2B1/CPSF6/HNRNPA3/SRSF7/XPO1	6
BP	GO:0009952	anterior/posterior pattern specification	6/144	201/18723	0.004654	0.0384152	0.0286602	FOXF1/SFRP2/PBX1/GATA4/SFRP1/ALDH1A2	6
BP	GO:0062208	positive regulation of pattern recognition receptor signaling pathway	3/144	44/18723	0.00468567	0.0385677	0.028774	HSPA1B/HMGB1/HSPA1A	3
BP	GO:0008584	male gonad development	5/144	141/18723	0.00470334	0.0386044	0.0288014	SOX9/SFRP2/GATA4/GATA6/SFRP1	5
BP	GO:0001843	neural tube closure	4/144	88/18723	0.00474897	0.0388697	0.0289993	PTCH1/RPS7/SFRP2/SFRP1	4
BP	GO:0046546	development of primary male sexual characteristics	5/144	142/18723	0.00484545	0.0394384	0.0294236	SOX9/SFRP2/GATA4/GATA6/SFRP1	5
BP	GO:0072006	nephron development	5/144	142/18723	0.00484545	0.0394384	0.0294236	CD24/SOX9/PTCH1/PBX1/JAG1	5
BP	GO:0060606	tube closure	4/144	89/18723	0.00494326	0.0399495	0.0298049	PTCH1/RPS7/SFRP2/SFRP1	4
BP	GO:0030850	prostate gland development	3/144	45/18723	0.0049924	0.0399495	0.0298049	SOX9/PTCH1/SFRP1	3
BP	GO:0031670	cellular response to nutrient	3/144	45/18723	0.0049924	0.0399495	0.0298049	SFRP1/PTN/COL1A1	3
BP	GO:0071364	cellular response to epidermal growth factor stimulus	3/144	45/18723	0.0049924	0.0399495	0.0298049	SOX9/ZFP36L2/COL1A1	3
BP	GO:0003188	heart valve formation	2/144	14/18723	0.00503129	0.0399495	0.0298049	SOX9/GATA4	2
BP	GO:0003214	cardiac left ventricle morphogenesis	2/144	14/18723	0.00503129	0.0399495	0.0298049	FOXF1/SFRP2	2
BP	GO:0030049	muscle filament sliding	2/144	14/18723	0.00503129	0.0399495	0.0298049	TNNC1/TNNT2	2
BP	GO:0060841	venous blood vessel development	2/144	14/18723	0.00503129	0.0399495	0.0298049	FOXF1/APLNR	2
BP	GO:0090308	regulation of DNA methylation-dependent heterochromatin assembly	2/144	14/18723	0.00503129	0.0399495	0.0298049	DNMT1/TRIM28	2
BP	GO:0007409	axonogenesis	9/144	418/18723	0.00509455	0.0402876	0.0300572	HSP90AA1/STMN1/PTCH1/FLRT2/SLIT3/LRP1/EPHB2/THY1/FN1	9
BP	GO:0060348	bone development	6/144	205/18723	0.0051172	0.0402876	0.0300572	SOX9/SFRP2/PPIB/BGN/COL1A1/GHRL	6
BP	GO:0048872	homeostasis of number of cells	7/144	272/18723	0.00514017	0.0402876	0.0300572	HSPA1B/HMGB1/HSPA1A/SOX9/RPS19/FSTL1/RPS14	7
BP	GO:0030901	midbrain development	4/144	90/18723	0.00514281	0.0402876	0.0300572	YWHAQ/SFRP2/COX6B1/SFRP1	4
BP	GO:0034644	cellular response to UV	4/144	90/18723	0.00514281	0.0402876	0.0300572	PCNA/ATF4/MME/PTN	4
MF	GO:0003730	mRNA 3'-UTR binding	6/144	201/18368	0.00509938	0.0410565	0.0328948	HNRNPU/HNRNPA2B1/PABPC4/ILF3/ZFP36L2/RPS7	6
BP	GO:0055010	ventricular cardiac muscle tissue morphogenesis	3/144	46/18723	0.00531098	0.0412731	0.0307924	COL11A1/TNNC1/TNNT2	3
BP	GO:0070828	heterochromatin organization	3/144	46/18723	0.00531098	0.0412731	0.0307924	HMGA2/DNMT1/TRIM28	3
BP	GO:1900271	regulation of long-term synaptic potentiation	3/144	46/18723	0.00531098	0.0412731	0.0307924	EPHB2/MME/PTN	3
BP	GO:0001657	ureteric bud development	4/144	91/18723	0.00534769	0.0413328	0.030837	SOX9/PTCH1/PBX1/SFRP1	4
BP	GO:0055006	cardiac cell development	4/144	91/18723	0.00534769	0.0413328	0.030837	HNRNPU/JAG1/GATA4/ACTC1	4
BP	GO:0050679	positive regulation of epithelial cell proliferation	6/144	207/18723	0.0053611	0.0413328	0.030837	HMGB1/SOX9/APLNR/SFRP1/PTN/GHRL	6
BP	GO:0006936	muscle contraction	8/144	347/18723	0.00546719	0.0420398	0.0313644	MYLK/TBX2/GATA4/MYL4/TNNC1/ACTC1/TNNT2/GHRL	8
BP	GO:0007548	sex differentiation	7/144	276/18723	0.00555795	0.0421828	0.0314711	SOX9/SFRP2/PBX1/SLIT3/GATA4/GATA6/SFRP1	7
BP	GO:0001708	cell fate specification	4/144	92/18723	0.00555796	0.0421828	0.0314711	TBX2/SOX9/PTCH1/SFRP2	4
BP	GO:0048525	negative regulation of viral process	4/144	92/18723	0.00555796	0.0421828	0.0314711	HMGA2/ILF3/TRIM28/IFITM3	4
BP	GO:0072163	mesonephric epithelium development	4/144	92/18723	0.00555796	0.0421828	0.0314711	SOX9/PTCH1/PBX1/SFRP1	4
BP	GO:0072164	mesonephric tubule development	4/144	92/18723	0.00555796	0.0421828	0.0314711	SOX9/PTCH1/PBX1/SFRP1	4
BP	GO:1902850	microtubule cytoskeleton organization involved in mitosis	5/144	147/18723	0.00560204	0.0424071	0.0316384	HSPA1B/HNRNPU/HSPA1A/NUSAP1/STMN1	5
BP	GO:0001754	eye photoreceptor cell differentiation	3/144	47/18723	0.00564152	0.0424859	0.0316972	SOX9/PTN/THY1	3
BP	GO:0043618	regulation of transcription from RNA polymerase II promoter in response to stress	3/144	47/18723	0.00564152	0.0424859	0.0316972	DNAJB1/HSPA1A/ATF4	3
BP	GO:0031396	regulation of protein ubiquitination	6/144	210/18723	0.00574279	0.0426213	0.0317982	HSPA1B/HSP90AA1/HSPA1A/RPS7/RPL37/RPL11	6
BP	GO:0035148	tube formation	5/144	148/18723	0.0057628	0.0426213	0.0317982	SOX9/PTCH1/RPS7/SFRP2/SFRP1	5
BP	GO:1903900	regulation of viral life cycle	5/144	148/18723	0.0057628	0.0426213	0.0317982	HMGA2/ILF3/TRIM28/IFITM3/LGALS1	5
BP	GO:0051591	response to cAMP	4/144	93/18723	0.00577369	0.0426213	0.0317982	EZR/IGFBP5/SPARC/COL1A1	4
BP	GO:0014733	regulation of skeletal muscle adaptation	2/144	15/18723	0.00577619	0.0426213	0.0317982	IGFBP5/TNNC1	2
BP	GO:0016114	terpenoid biosynthetic process	2/144	15/18723	0.00577619	0.0426213	0.0317982	RBP1/ALDH1A2	2
BP	GO:0042249	establishment of planar polarity of embryonic epithelium	2/144	15/18723	0.00577619	0.0426213	0.0317982	SFRP2/SFRP1	2
BP	GO:0043508	negative regulation of JUN kinase activity	2/144	15/18723	0.00577619	0.0426213	0.0317982	SFRP2/SFRP1	2
CC	GO:0005869	dynactin complex	2/146	16/19550	0.00620599	0.0429646	0.0324956	ACTG2/ACTC1	2
BP	GO:0050807	regulation of synapse organization	6/144	211/18723	0.00587433	0.0432363	0.032257	FLRT2/EPHB2/GPC6/PTN/SPARC/GHRL	6
BP	GO:0030261	chromosome condensation	3/144	48/18723	0.00598415	0.0437794	0.0326623	HMGA2/NUSAP1/SMC4	3
BP	GO:0001738	morphogenesis of a polarized epithelium	4/144	94/18723	0.00599494	0.0437794	0.0326623	FOXF1/SFRP2/GPC6/SFRP1	4
BP	GO:0014020	primary neural tube formation	4/144	94/18723	0.00599494	0.0437794	0.0326623	PTCH1/RPS7/SFRP2/SFRP1	4
BP	GO:0006457	protein folding	6/144	212/18723	0.00600806	0.0437794	0.0326623	DNAJB1/HSPA1B/HSP90AA1/HSPA1A/PPIB/CALR	6
BP	GO:0048754	branching morphogenesis of an epithelial tube	5/144	151/18723	0.00626462	0.0455354	0.0339723	FOXF1/SOX9/PTCH1/SFRP2/PBX1	5
BP	GO:0070849	response to epidermal growth factor	3/144	49/18723	0.00633898	0.045813	0.0341794	SOX9/ZFP36L2/COL1A1	3
BP	GO:0051146	striated muscle cell differentiation	7/144	283/18723	0.00634972	0.045813	0.0341794	HNRNPU/CALR/IGFBP5/GATA4/GATA6/ACTC1/TNNT2	7
BP	GO:2001233	regulation of apoptotic signaling pathway	8/144	356/18723	0.00634985	0.045813	0.0341794	HSPA1B/HSPA1A/RPS7/NDUFA13/SFRP2/RPL11/GATA4/SFRP1	8
BP	GO:0021915	neural tube development	5/144	152/18723	0.00643851	0.0459982	0.0343176	PTCH1/RPS7/SFRP2/SFRP1/ALDH1A2	5
BP	GO:0030509	BMP signaling pathway	5/144	152/18723	0.00643851	0.0459982	0.0343176	SFRP2/FSTL1/GATA4/SFRP1/SFRP5	5
BP	GO:0001823	mesonephros development	4/144	96/18723	0.00645422	0.0459982	0.0343176	SOX9/PTCH1/PBX1/SFRP1	4
BP	GO:0035282	segmentation	4/144	96/18723	0.00645422	0.0459982	0.0343176	FOXF1/SFRP2/SFRP1/ALDH1A2	4
BP	GO:0010631	epithelial cell migration	8/144	357/18723	0.00645423	0.0459982	0.0343176	HMGB1/ZEB2/SOX9/FSTL1/CALR/DCN/PTN/SPARC	8
BP	GO:0009048	dosage compensation by inactivation of X chromosome	2/144	16/18723	0.00656824	0.0461356	0.0344201	HNRNPU/XIST	2
BP	GO:0044849	estrous cycle	2/144	16/18723	0.00656824	0.0461356	0.0344201	PCNA/PTN	2
BP	GO:0045869	negative regulation of single stranded viral RNA replication via double stranded DNA intermediate	2/144	16/18723	0.00656824	0.0461356	0.0344201	HMGA2/TRIM28	2
BP	GO:0070431	nucleotide-binding oligomerization domain containing 2 signaling pathway	2/144	16/18723	0.00656824	0.0461356	0.0344201	HSPA1B/HSPA1A	2
BP	GO:1904948	midbrain dopaminergic neuron differentiation	2/144	16/18723	0.00656824	0.0461356	0.0344201	SFRP2/SFRP1	2
BP	GO:2000095	regulation of Wnt signaling pathway, planar cell polarity pathway	2/144	16/18723	0.00656824	0.0461356	0.0344201	SFRP2/SFRP1	2
BP	GO:0007389	pattern specification process	9/144	436/18723	0.00665782	0.0465732	0.0347466	TBX2/FOXF1/PTCH1/APLNR/SFRP2/PBX1/GATA4/SFRP1/ALDH1A2	9
BP	GO:0070167	regulation of biomineral tissue development	4/144	97/18723	0.00669237	0.0465732	0.0347466	SOX9/FBN2/MGP/PTN	4
BP	GO:0070252	actin-mediated cell contraction	4/144	97/18723	0.00669237	0.0465732	0.0347466	GATA4/TNNC1/ACTC1/TNNT2	4
BP	GO:0045814	negative regulation of gene expression, epigenetic	3/144	50/18723	0.00670611	0.0465732	0.0347466	HMGA2/DNMT1/TRIM28	3
BP	GO:0007596	blood coagulation	6/144	217/18723	0.00671024	0.0465732	0.0347466	PABPC4/SERPINE2/MMRN1/EPHB2/FN1/COL3A1	6
BP	GO:0090132	epithelium migration	8/144	360/18723	0.00677522	0.0469128	0.035	HMGB1/ZEB2/SOX9/FSTL1/CALR/DCN/PTN/SPARC	8
BP	GO:0050803	regulation of synapse structure or activity	6/144	218/18723	0.00685753	0.0473704	0.0353414	FLRT2/EPHB2/GPC6/PTN/SPARC/GHRL	6
BP	GO:0097193	intrinsic apoptotic signaling pathway	7/144	288/18723	0.0069648	0.047998	0.0358096	HSPA1A/CD24/ATF4/RPS7/NDUFA13/SFRP2/RPL11	7
BP	GO:0010656	negative regulation of muscle cell apoptotic process	3/144	51/18723	0.00708565	0.0484878	0.036175	DNMT1/SFRP2/GATA4	3
BP	GO:0032873	negative regulation of stress-activated MAPK cascade	3/144	51/18723	0.00708565	0.0484878	0.036175	SFRP2/EZR/SFRP1	3
BP	GO:0070303	negative regulation of stress-activated protein kinase signaling cascade	3/144	51/18723	0.00708565	0.0484878	0.036175	SFRP2/EZR/SFRP1	3
BP	GO:0010717	regulation of epithelial to mesenchymal transition	4/144	99/18723	0.00718599	0.0488313	0.0364313	SFRP2/JAG1/SFRP1/COL1A1	4
BP	GO:0060291	long-term synaptic potentiation	4/144	99/18723	0.00718599	0.0488313	0.0364313	SERPINE2/EPHB2/MME/PTN	4
BP	GO:0110149	regulation of biomineralization	4/144	99/18723	0.00718599	0.0488313	0.0364313	SOX9/FBN2/MGP/PTN	4
BP	GO:0034504	protein localization to nucleus	7/144	290/18723	0.00722284	0.0488545	0.0364486	HNRNPU/SOX9/XPO1/TRIM28/CALR/RPL11/COL1A1	7
BP	GO:0071103	DNA conformation change	7/144	290/18723	0.00722284	0.0488545	0.0364486	HNRNPA2B1/HMGA2/HMGB1/NUSAP1/SET/SOX9/SMC4	7
BP	GO:0008406	gonad development	6/144	221/18723	0.00731348	0.0492991	0.0367803	SOX9/SFRP2/SLIT3/GATA4/GATA6/SFRP1	6
BP	GO:0002262	myeloid cell homeostasis	5/144	157/18723	0.00735904	0.0492991	0.0367803	HSPA1B/HMGB1/HSPA1A/RPS19/RPS14	5
BP	GO:0007076	mitotic chromosome condensation	2/144	17/18723	0.00740668	0.0492991	0.0367803	NUSAP1/SMC4	2
BP	GO:0030903	notochord development	2/144	17/18723	0.00740668	0.0492991	0.0367803	SOX9/ID3	2
BP	GO:0031445	regulation of heterochromatin assembly	2/144	17/18723	0.00740668	0.0492991	0.0367803	DNMT1/TRIM28	2
BP	GO:0060644	mammary gland epithelial cell differentiation	2/144	17/18723	0.00740668	0.0492991	0.0367803	FOXF1/PTCH1	2
BP	GO:0120261	regulation of heterochromatin organization	2/144	17/18723	0.00740668	0.0492991	0.0367803	DNMT1/TRIM28	2
BP	GO:0007599	hemostasis	6/144	222/18723	0.00747023	0.0493224	0.0367977	PABPC4/SERPINE2/MMRN1/EPHB2/FN1/COL3A1	6
BP	GO:0015931	nucleobase-containing compound transport	6/144	222/18723	0.00747023	0.0493224	0.0367977	HNRNPA2B1/CPSF6/HNRNPA3/SRSF7/XPO1/SLC25A6	6
BP	GO:0050817	coagulation	6/144	222/18723	0.00747023	0.0493224	0.0367977	PABPC4/SERPINE2/MMRN1/EPHB2/FN1/COL3A1	6
BP	GO:0060071	Wnt signaling pathway, planar cell polarity pathway	3/144	52/18723	0.0074777	0.0493224	0.0367977	SFRP2/GPC6/SFRP1	3

## Sheet: 8PCW
ONTOLOGY	ID	Description	GeneRatio	BgRatio	pvalue	p.adjust	qvalue	geneID	Count
CC	GO:0062023	collagen-containing extracellular matrix	18/116	425/19550	6.56118e-11	1.37129e-08	1.01526e-08	SERPINF1/OGN/FBN2/PTPRZ1/CLU/EFEMP1/LGALS3BP/LOXL1/A2M/FREM1/COL6A3/GDF10/TGM2/CLEC14A/COL4A1/EGFL7/ADAMTS15/VWF	18
BP	GO:0001570	vasculogenesis	9/112	80/18723	1.15172e-09	2.5718e-06	2.06219e-06	SOX18/APLNR/TIE1/CD34/EGFL7/RASIP1/PDGFRB/KDR/ENG	9
BP	GO:0060562	epithelial tube morphogenesis	14/112	325/18723	8.86937e-09	9.01719e-06	7.23042e-06	CELSR1/SPINT2/HOXA5/TBX2/PODXL/SOX18/APLNR/TIE1/COL4A1/RASIP1/RSPO2/KDR/ENG/EDN1	14
BP	GO:0061138	morphogenesis of a branching epithelium	11/112	182/18723	1.21145e-08	9.01719e-06	7.23042e-06	CELSR1/SPINT2/HOXA5/TGM2/TIE1/COL4A1/RASIP1/RSPO2/KDR/ENG/EDN1	11
BP	GO:0001763	morphogenesis of a branching structure	11/112	196/18723	2.61126e-08	1.45774e-05	1.16888e-05	CELSR1/SPINT2/HOXA5/TGM2/TIE1/COL4A1/RASIP1/RSPO2/KDR/ENG/EDN1	11
BP	GO:0048568	embryonic organ development	15/112	427/18723	3.83556e-08	1.71296e-05	1.37353e-05	KRT19/KRT8/FBN2/SPINT2/EFEMP1/HOXA5/TBX2/EPAS1/NES/SOX18/CEBPB/APLNR/KDR/ENG/EDN1	15
BP	GO:0035904	aorta development	7/112	58/18723	5.303e-08	1.9736e-05	1.58253e-05	LOXL1/TBX2/SMAD6/APLNR/PDGFRB/ROBO2/ENG	7
CC	GO:0072562	blood microparticle	9/116	146/19550	2.18153e-07	2.2797e-05	1.68782e-05	ACTG2/CLU/LGALS3BP/A2M/HBA1/HBB/HBA2/SLC2A1/ENG	9
BP	GO:0045765	regulation of angiogenesis	13/112	342/18723	1.34212e-07	4.28137e-05	3.433e-05	GHRL/SERPINF1/HOXA5/PRKCB/KLF2/ITGA5/APLNR/TIE1/CD34/RGCC/CDH5/KDR/ENG	13
BP	GO:1901342	regulation of vasculature development	13/112	348/18723	1.63986e-07	4.57726e-05	3.67027e-05	GHRL/SERPINF1/HOXA5/PRKCB/KLF2/ITGA5/APLNR/TIE1/CD34/RGCC/CDH5/KDR/ENG	13
MF	GO:0019838	growth factor binding	9/113	141/18368	2.17336e-07	5.84633e-05	4.80426e-05	FLT4/A2M/HYAL2/IL1R1/COL4A1/LIFR/PDGFRB/KDR/ENG	9
BP	GO:0048754	branching morphogenesis of an epithelial tube	9/112	151/18723	3.07955e-07	7.6407e-05	6.12668e-05	CELSR1/HOXA5/TIE1/COL4A1/RASIP1/RSPO2/KDR/ENG/EDN1	9
BP	GO:0072132	mesenchyme morphogenesis	6/112	52/18723	6.5151e-07	0.000145482	0.000116655	ACTG2/GATA5/TBX2/APLNR/ROBO2/ENG	6
BP	GO:0060485	mesenchyme development	11/112	291/18723	1.38262e-06	0.000242594	0.000194523	ACTG2/GATA5/ADAM15/HOXA5/TBX2/APLNR/RGCC/PDGFRB/ROBO2/ENG/EDN1	11
BP	GO:0045766	positive regulation of angiogenesis	9/112	181/18723	1.41232e-06	0.000242594	0.000194523	GHRL/PRKCB/ITGA5/APLNR/TIE1/CD34/CDH5/KDR/ENG	9
BP	GO:1904018	positive regulation of vasculature development	9/112	181/18723	1.41232e-06	0.000242594	0.000194523	GHRL/PRKCB/ITGA5/APLNR/TIE1/CD34/CDH5/KDR/ENG	9
BP	GO:0003158	endothelium development	8/112	136/18723	1.58861e-06	0.000253383	0.000203174	FASN/SOX18/ROBO4/TIE1/CD34/PECAM1/CDH5/KDR	8
BP	GO:0003203	endocardial cushion morphogenesis	5/112	36/18723	2.27653e-06	0.00032061	0.00025708	GATA5/TBX2/APLNR/ROBO2/ENG	5
BP	GO:0060840	artery development	7/112	100/18723	2.29725e-06	0.00032061	0.00025708	LOXL1/TBX2/SMAD6/APLNR/PDGFRB/ROBO2/ENG	7
BP	GO:0061448	connective tissue development	10/112	252/18723	2.77429e-06	0.000364412	0.000292203	GHRL/BMP3/EFEMP1/HOXA5/HYAL2/CD34/PTH1R/RSPO2/PDGFRB/EDN1	10
CC	GO:0016327	apicolateral plasma membrane	4/116	21/19550	6.51431e-06	0.000393366	0.000291235	KRT19/CLDN4/KRT8/THBD	4
CC	GO:0005911	cell-cell junction	13/116	494/19550	7.52853e-06	0.000393366	0.000291235	PDLIM3/DES/CLDN4/KRT8/PERP/ADAM15/PODXL/ITGA5/RASIP1/PECAM1/ESAM/SLC2A1/CDH5	13
CC	GO:0071682	endocytic vesicle lumen	4/116	23/19550	9.5502e-06	0.000399199	0.000295554	SCGB3A2/HBA1/HBB/HBA2	4
BP	GO:0001946	lymphangiogenesis	4/112	18/18723	3.48031e-06	0.000431752	0.000346199	FLT4/SOX18/TIE1/CLEC14A	4
CC	GO:0030018	Z disc	7/116	130/19550	1.24902e-05	0.000435074	0.000322115	KRT19/PDLIM3/DES/KRT8/SYNPO2/MYL9/SLC2A1	7
BP	GO:0071347	cellular response to interleukin-1	7/112	113/18723	5.2001e-06	0.000611149	0.000490049	HYAL2/IL1R1/CEBPB/KLF2/CCL21/TFPI/EDN1	7
CC	GO:0031674	I band	7/116	141/19550	2.11785e-05	0.00063233	0.000468157	KRT19/PDLIM3/DES/KRT8/SYNPO2/MYL9/SLC2A1	7
BP	GO:0045446	endothelial cell differentiation	7/112	118/18723	6.92701e-06	0.000751611	0.000602678	FASN/SOX18/ROBO4/TIE1/PECAM1/CDH5/KDR	7
BP	GO:0003197	endocardial cushion development	5/112	45/18723	7.06844e-06	0.000751611	0.000602678	GATA5/TBX2/APLNR/ROBO2/ENG	5
BP	GO:0061028	establishment of endothelial barrier	5/112	46/18723	7.89281e-06	0.00080112	0.000642377	FASN/SOX18/ROBO4/PECAM1/CDH5	5
CC	GO:0031838	haptoglobin-hemoglobin complex	3/116	11/19550	3.24405e-05	0.000847508	0.000627468	HBA1/HBB/HBA2	3
BP	GO:0001649	osteoblast differentiation	9/112	229/18723	9.65142e-06	0.000915674	0.000734231	BMP3/FBN2/SOX2/FASN/SMAD6/GDF10/CEBPB/PTH1R/RSPO2	9
BP	GO:0036303	lymph vessel morphogenesis	4/112	23/18723	9.84155e-06	0.000915674	0.000734231	FLT4/SOX18/TIE1/CLEC14A	4
BP	GO:0030324	lung development	8/112	177/18723	1.12195e-05	0.000998168	0.000800379	AGR2/CELSR1/FLT4/HOXA5/EPAS1/KLF2/RSPO2/PDGFRB	8
BP	GO:0003148	outflow tract septum morphogenesis	4/112	24/18723	1.17555e-05	0.000998168	0.000800379	TBX2/SMAD6/ROBO2/ENG	4
BP	GO:0050673	epithelial cell proliferation	12/112	437/18723	1.20692e-05	0.000998168	0.000800379	GHRL/SERPINF1/SOX2/FLT4/HOXA5/CEBPB/APLNR/TIE1/CD34/EGFL7/RGCC/KDR	12
CC	GO:0005833	hemoglobin complex	3/116	12/19550	4.30669e-05	0.00100011	0.000740448	HBA1/HBB/HBA2	3
BP	GO:0001701	in utero embryonic development	11/112	367/18723	1.2658e-05	0.00100947	0.000809444	KRT19/KRT8/SPINT2/MGAT1/EPAS1/SOX18/CEBPB/KLF2/TIE1/PTH1R/EDN1	11
BP	GO:0030323	respiratory tube development	8/112	181/18723	1.3201e-05	0.00101647	0.000815057	AGR2/CELSR1/FLT4/HOXA5/EPAS1/KLF2/RSPO2/PDGFRB	8
BP	GO:0050878	regulation of body fluid levels	11/112	379/18723	1.70701e-05	0.00123097	0.000987053	AGR2/CLDN4/MYL9/HYAL2/HBB/APLNR/THBD/CD34/TFPI/VWF/EDN1	11
BP	GO:0003007	heart morphogenesis	9/112	246/18723	1.70892e-05	0.00123097	0.000987053	CPE/GATA5/ADAM15/TBX2/SMAD6/SOX18/APLNR/ROBO2/ENG	9
BP	GO:0051216	cartilage development	8/112	190/18723	1.87581e-05	0.00129573	0.00103898	GHRL/BMP3/EFEMP1/HOXA5/HYAL2/PTH1R/RSPO2/EDN1	8
BP	GO:0003272	endocardial cushion formation	4/112	27/18723	1.91487e-05	0.00129573	0.00103898	TBX2/APLNR/ROBO2/ENG	4
BP	GO:0001935	endothelial cell proliferation	8/112	193/18723	2.09997e-05	0.00137918	0.0011059	GHRL/FLT4/APLNR/TIE1/CD34/EGFL7/RGCC/KDR	8
BP	GO:0001945	lymph vessel development	4/112	28/18723	2.22374e-05	0.00141179	0.00113204	FLT4/SOX18/TIE1/CLEC14A	4
BP	GO:0040013	negative regulation of locomotion	11/112	391/18723	2.27607e-05	0.00141179	0.00113204	GHRL/SERPINF1/SPINT2/DPYSL3/ADAM15/HYAL2/TIE1/CCL21/RGCC/ROBO2/ENG	11
BP	GO:0070555	response to interleukin-1	7/112	143/18723	2.42949e-05	0.00146623	0.0011757	HYAL2/IL1R1/CEBPB/KLF2/CCL21/TFPI/EDN1	7
BP	GO:0048010	vascular endothelial growth factor receptor signaling pathway	5/112	59/18723	2.70993e-05	0.00159244	0.00127689	FLT4/PRKCB/ITGA5/CLEC14A/KDR	5
BP	GO:0060541	respiratory system development	8/112	203/18723	3.01636e-05	0.00172706	0.00138484	AGR2/CELSR1/FLT4/HOXA5/EPAS1/KLF2/RSPO2/PDGFRB	8
CC	GO:0043292	contractile fiber	8/116	239/19550	9.06387e-05	0.00189435	0.00140252	KRT19/PDLIM3/DES/KRT8/MYH11/SYNPO2/MYL9/SLC2A1	8
BP	GO:0045428	regulation of nitric oxide biosynthetic process	5/112	62/18723	3.45316e-05	0.00192772	0.00154574	CLU/KLF2/HBB/CD34/EDN1	5
BP	GO:0030239	myofibril assembly	5/112	63/18723	3.73307e-05	0.00195642	0.00156875	KRT19/KRT8/MYH11/PDGFRB/EDN1	5
BP	GO:0003180	aortic valve morphogenesis	4/112	32/18723	3.8342e-05	0.00195642	0.00156875	GATA5/SMAD6/TIE1/ROBO2	4
BP	GO:0098742	cell-cell adhesion via plasma-membrane adhesion molecules	9/112	273/18723	3.87333e-05	0.00195642	0.00156875	CLDN4/CELSR1/GATA5/PCDH7/ROBO4/PECAM1/ESAM/ROBO2/CDH5	9
BP	GO:0001885	endothelial cell development	5/112	64/18723	4.03025e-05	0.00195642	0.00156875	FASN/SOX18/ROBO4/PECAM1/CDH5	5
BP	GO:0055002	striated muscle cell development	5/112	64/18723	4.03025e-05	0.00195642	0.00156875	KRT19/KRT8/MYH11/PDGFRB/EDN1	5
BP	GO:0080164	regulation of nitric oxide metabolic process	5/112	64/18723	4.03025e-05	0.00195642	0.00156875	CLU/KLF2/HBB/CD34/EDN1	5
BP	GO:0110110	positive regulation of animal organ morphogenesis	4/112	33/18723	4.343e-05	0.00202153	0.00162096	GATA5/CD34/ROBO2/EDN1	4
BP	GO:0003170	heart valve development	5/112	65/18723	4.34542e-05	0.00202153	0.00162096	GATA5/SMAD6/APLNR/TIE1/ROBO2	5
BP	GO:0042060	wound healing	11/112	422/18723	4.56296e-05	0.00207941	0.00166737	CLDN4/MYL9/ITGA5/HBB/THBD/CD34/PDGFRB/KDR/TFPI/VWF/EDN1	11
BP	GO:0048608	reproductive structure development	11/112	424/18723	4.76193e-05	0.00212668	0.00170527	GHRL/KRT19/SERPINF1/KRT8/MGST1/SPINT2/ADAM15/EPAS1/CEBPB/PDGFRB/ROBO2	11
BP	GO:0061458	reproductive system development	11/112	427/18723	5.0744e-05	0.00222179	0.00178154	GHRL/KRT19/SERPINF1/KRT8/MGST1/SPINT2/ADAM15/EPAS1/CEBPB/PDGFRB/ROBO2	11
BP	GO:0002064	epithelial cell development	8/112	220/18723	5.3362e-05	0.00227693	0.00182575	SPINT2/HOXA5/FASN/PODXL/SOX18/ROBO4/PECAM1/CDH5	8
BP	GO:0060411	cardiac septum morphogenesis	5/112	68/18723	5.40646e-05	0.00227693	0.00182575	TBX2/SMAD6/APLNR/ROBO2/ENG	5
BP	GO:0001569	branching involved in blood vessel morphogenesis	4/112	35/18723	5.50623e-05	0.00227693	0.00182575	COL4A1/KDR/ENG/EDN1	4
BP	GO:0000302	response to reactive oxygen species	8/112	222/18723	5.68724e-05	0.00230902	0.00185148	UCP2/HBA1/HYAL2/KLF2/HBB/HBA2/PDGFRB/EDN1	8
BP	GO:0031589	cell-substrate adhesion	10/112	363/18723	6.49928e-05	0.00256221	0.0020545	AGR2/ADAM15/SMAD6/FREM1/ITGA5/CCL21/CD34/LYVE1/KDR/VWF	10
BP	GO:0007156	homophilic cell adhesion via plasma membrane adhesion molecules	7/112	167/18723	6.54035e-05	0.00256221	0.0020545	CELSR1/PCDH7/ROBO4/PECAM1/ESAM/ROBO2/CDH5	7
BP	GO:0003176	aortic valve development	4/112	37/18723	6.88169e-05	0.00264945	0.00212446	GATA5/SMAD6/TIE1/ROBO2	4
MF	GO:0031720	haptoglobin binding	3/113	10/18368	2.63639e-05	0.0028264	0.00232262	HBA1/HBB/HBA2	3
MF	GO:0004867	serine-type endopeptidase inhibitor activity	6/113	98/18368	3.15212e-05	0.0028264	0.00232262	WFDC2/SERPINF1/SPINT2/A2M/COL6A3/TFPI	6
BP	GO:0007219	Notch signaling pathway	7/112	172/18723	7.87579e-05	0.00298078	0.00239014	KRT19/PERP/GATA5/TBX2/NOTCH3/EGFL7/ROBO2	7
BP	GO:0003151	outflow tract morphogenesis	5/112	74/18723	8.12028e-05	0.0029885	0.00239632	TBX2/SMAD6/SOX18/ROBO2/ENG	5
BP	GO:0030198	extracellular matrix organization	9/112	301/18723	8.22084e-05	0.0029885	0.00239632	MYH11/SPINT2/ADAM15/LOXL1/TIE1/COL4A1/RGCC/ADAMTS15/ENG	9
BP	GO:0043062	extracellular structure organization	9/112	302/18723	8.43149e-05	0.0029885	0.00239632	MYH11/SPINT2/ADAM15/LOXL1/TIE1/COL4A1/RGCC/ADAMTS15/ENG	9
BP	GO:0072001	renal system development	9/112	302/18723	8.43149e-05	0.0029885	0.00239632	SERPINF1/HYAL2/SMAD6/PODXL/CD34/COL4A1/PECAM1/PDGFRB/ROBO2	9
BP	GO:0003206	cardiac chamber morphogenesis	6/112	121/18723	8.80567e-05	0.00304408	0.00244089	CPE/TBX2/SMAD6/APLNR/ROBO2/ENG	6
BP	GO:0045229	external encapsulating structure organization	9/112	304/18723	8.86645e-05	0.00304408	0.00244089	MYH11/SPINT2/ADAM15/LOXL1/TIE1/COL4A1/RGCC/ADAMTS15/ENG	9
BP	GO:0015671	oxygen transport	3/112	15/18723	8.99728e-05	0.00304408	0.00244089	HBA1/HBB/HBA2	3
CC	GO:0045121	membrane raft	9/116	335/19550	0.000174799	0.00304442	0.00225399	GNAI1/HYAL2/UNC5B/PODXL/CAVIN2/PECAM1/SLC2A1/KDR/TFPI	9
CC	GO:0098857	membrane microdomain	9/116	335/19550	0.000174799	0.00304442	0.00225399	GNAI1/HYAL2/UNC5B/PODXL/CAVIN2/PECAM1/SLC2A1/KDR/TFPI	9
BP	GO:0006809	nitric oxide biosynthetic process	5/112	76/18723	9.22508e-05	0.00307457	0.00246533	CLU/KLF2/HBB/CD34/EDN1	5
BP	GO:0045429	positive regulation of nitric oxide biosynthetic process	4/112	40/18723	9.39199e-05	0.00308416	0.00247303	CLU/KLF2/HBB/EDN1	4
BP	GO:0050678	regulation of epithelial cell proliferation	10/112	381/18723	9.70066e-05	0.00313936	0.00251729	GHRL/SERPINF1/SOX2/FLT4/HOXA5/APLNR/TIE1/EGFL7/RGCC/KDR	10
BP	GO:0052547	regulation of peptidase activity	11/112	461/18723	0.000100484	0.00316889	0.00254097	WFDC2/SERPINF1/CLDN4/PERP/SPINT2/SOX2/A2M/SOX7/COL6A3/IFI16/TFPI	11
BP	GO:0001936	regulation of endothelial cell proliferation	7/112	179/18723	0.000101118	0.00316889	0.00254097	GHRL/FLT4/APLNR/TIE1/EGFL7/RGCC/KDR	7
BP	GO:1904407	positive regulation of nitric oxide metabolic process	4/112	41/18723	0.000103596	0.00316889	0.00254097	CLU/KLF2/HBB/EDN1	4
BP	GO:1905314	semi-lunar valve development	4/112	41/18723	0.000103596	0.00316889	0.00254097	GATA5/SMAD6/TIE1/ROBO2	4
BP	GO:2000027	regulation of animal organ morphogenesis	6/112	125/18723	0.000105413	0.00318091	0.0025506	CELSR1/GATA5/CD34/RSPO2/ROBO2/EDN1	6
BP	GO:0042481	regulation of odontogenesis	3/112	16/18723	0.000110254	0.00328262	0.00263216	CD34/RSPO2/EDN1	3
CC	GO:0031091	platelet alpha granule	5/116	91/19550	0.000208875	0.00335807	0.00248621	CLU/A2M/PCDH7/PECAM1/VWF	5
BP	GO:0002040	sprouting angiogenesis	7/112	185/18723	0.00012417	0.00362325	0.00290529	GHRL/FLT4/KLF2/ITGA5/APLNR/CLEC14A/KDR	7
BP	GO:0046209	nitric oxide metabolic process	5/112	81/18723	0.00012494	0.00362325	0.00290529	CLU/KLF2/HBB/CD34/EDN1	5
BP	GO:0001892	embryonic placenta development	5/112	82/18723	0.000132423	0.00372064	0.00298339	KRT19/KRT8/SPINT2/EPAS1/CEBPB	5
BP	GO:2001057	reactive nitrogen species metabolic process	5/112	82/18723	0.000132423	0.00372064	0.00298339	CLU/KLF2/HBB/CD34/EDN1	5
BP	GO:0070293	renal absorption	3/112	17/18723	0.000133297	0.00372064	0.00298339	CLDN4/HYAL2/HBB	3
CC	GO:0030017	sarcomere	7/116	211/19550	0.000266462	0.00397789	0.0029451	KRT19/PDLIM3/DES/KRT8/SYNPO2/MYL9/SLC2A1	7
BP	GO:1901654	response to ketone	7/112	194/18723	0.000166597	0.00459273	0.00368267	SERPINF1/CLDN4/ADAM15/GNAI1/KLF2/CCL21/EDN1	7
BP	GO:0031032	actomyosin structure organization	7/112	196/18723	0.000177458	0.00483249	0.00387492	KRT19/CNN1/KRT8/MYH11/RGCC/PDGFRB/EDN1	7
MF	GO:0005344	oxygen carrier activity	3/113	14/18368	7.85462e-05	0.00525857	0.00432127	HBA1/HBB/HBA2	3
MF	GO:0005161	platelet-derived growth factor receptor binding	3/113	15/18368	9.77429e-05	0.00525857	0.00432127	IL1R1/ITGA5/PDGFRB	3
BP	GO:0001655	urogenital system development	9/112	338/18723	0.000196926	0.00529802	0.00424821	SERPINF1/HYAL2/SMAD6/PODXL/CD34/COL4A1/PECAM1/PDGFRB/ROBO2	9
BP	GO:0030195	negative regulation of blood coagulation	4/112	49/18723	0.000208915	0.00549304	0.00440459	THBD/CD34/TFPI/EDN1	4
BP	GO:0001894	tissue homeostasis	8/112	268/18723	0.000209095	0.00549304	0.00440459	TFF3/EPAS1/CD34/PECAM1/PTH1R/ESAM/SLC2A1/CDH5	8
BP	GO:0032102	negative regulation of response to external stimulus	10/112	420/18723	0.000214172	0.00555115	0.00445118	GHRL/SERPINF1/A2M/IFI16/THBD/CD34/ROBO2/CDH5/TFPI/EDN1	10
BP	GO:0002065	columnar/cuboidal epithelial cell differentiation	5/112	91/18723	0.000216279	0.00555115	0.00445118	AGR2/GATA5/HOXA5/FASN/CEBPB	5
BP	GO:0015669	gas transport	3/112	20/18723	0.000220564	0.00559681	0.00448779	HBA1/HBB/HBA2	3
BP	GO:1900047	negative regulation of hemostasis	4/112	50/18723	0.000226041	0.00566884	0.00454555	THBD/CD34/TFPI/EDN1	4
BP	GO:0001890	placenta development	6/112	144/18723	0.00022848	0.00566884	0.00454555	GHRL/KRT19/KRT8/SPINT2/EPAS1/CEBPB	6
BP	GO:0032103	positive regulation of response to external stimulus	10/112	427/18723	0.000244471	0.00599895	0.00481025	GHRL/HYAL2/IFI16/CEBPB/TGM2/CCL21/THBD/PDGFRB/KDR/EDN1	10
CC	GO:0030016	myofibril	7/116	231/19550	0.00045988	0.00640766	0.00474403	KRT19/PDLIM3/DES/KRT8/SYNPO2/MYL9/SLC2A1	7
BP	GO:0052548	regulation of endopeptidase activity	10/112	432/18723	0.000268252	0.00651094	0.00522078	WFDC2/SERPINF1/PERP/SPINT2/SOX2/A2M/SOX7/COL6A3/IFI16/TFPI	10
BP	GO:0043542	endothelial cell migration	8/112	279/18723	0.000274415	0.00652584	0.00523273	SERPINF1/FLT4/SOX18/CLEC14A/RGCC/CDH5/KDR/EDN1	8
BP	GO:0016525	negative regulation of angiogenesis	6/112	149/18723	0.000274711	0.00652584	0.00523273	GHRL/SERPINF1/HOXA5/KLF2/TIE1/RGCC	6
BP	GO:0050819	negative regulation of coagulation	4/112	53/18723	0.000283476	0.00666318	0.00534286	THBD/CD34/TFPI/EDN1	4
BP	GO:2000181	negative regulation of blood vessel morphogenesis	6/112	151/18723	0.000295138	0.0067996	0.00545224	GHRL/SERPINF1/HOXA5/KLF2/TIE1/RGCC	6
BP	GO:0014821	phasic smooth muscle contraction	3/112	22/18723	0.00029537	0.0067996	0.00545224	GHRL/TBX2/EDN1	3
BP	GO:1901343	negative regulation of vasculature development	6/112	152/18723	0.000305789	0.00693075	0.00555741	GHRL/SERPINF1/HOXA5/KLF2/TIE1/RGCC	6
BP	GO:2000146	negative regulation of cell motility	9/112	359/18723	0.000307275	0.00693075	0.00555741	SERPINF1/SPINT2/DPYSL3/ADAM15/HYAL2/TIE1/CCL21/RGCC/ENG	9
BP	GO:0048562	embryonic organ morphogenesis	8/112	285/18723	0.000316553	0.00706863	0.00566797	FBN2/EFEMP1/HOXA5/TBX2/SOX18/APLNR/ENG/EDN1	8
BP	GO:0003179	heart valve morphogenesis	4/112	55/18723	0.000327149	0.00722577	0.00579397	GATA5/SMAD6/TIE1/ROBO2	4
BP	GO:0007596	blood coagulation	7/112	217/18723	0.000330062	0.00722577	0.00579397	MYL9/HBB/THBD/CD34/TFPI/VWF/EDN1	7
BP	GO:0060487	lung epithelial cell differentiation	3/112	23/18723	0.000338199	0.00733202	0.00587917	AGR2/HOXA5/KLF2	3
BP	GO:0006979	response to oxidative stress	10/112	446/18723	0.00034539	0.00737649	0.00591482	UCP2/MGST1/HBA1/HYAL2/EPAS1/KLF2/HBB/HBA2/PDGFRB/EDN1	10
BP	GO:0090130	tissue migration	9/112	365/18723	0.000346857	0.00737649	0.00591482	ACTG2/SERPINF1/FLT4/SOX18/CLEC14A/RGCC/CDH5/KDR/EDN1	9
BP	GO:0051271	negative regulation of cellular component movement	9/112	367/18723	0.000360953	0.00760384	0.00609712	SERPINF1/SPINT2/DPYSL3/ADAM15/HYAL2/TIE1/CCL21/RGCC/ENG	9
BP	GO:0007599	hemostasis	7/112	222/18723	0.000378634	0.00767263	0.00615228	MYL9/HBB/THBD/CD34/TFPI/VWF/EDN1	7
BP	GO:0050817	coagulation	7/112	222/18723	0.000378634	0.00767263	0.00615228	MYL9/HBB/THBD/CD34/TFPI/VWF/EDN1	7
BP	GO:0001822	kidney development	8/112	293/18723	0.000380823	0.00767263	0.00615228	SERPINF1/HYAL2/SMAD6/PODXL/CD34/PECAM1/PDGFRB/ROBO2	8
BP	GO:0003279	cardiac septum development	5/112	103/18723	0.000384655	0.00767263	0.00615228	TBX2/SMAD6/APLNR/ROBO2/ENG	5
BP	GO:0060479	lung cell differentiation	3/112	24/18723	0.000384834	0.00767263	0.00615228	AGR2/HOXA5/KLF2	3
BP	GO:0072010	glomerular epithelium development	3/112	24/18723	0.000384834	0.00767263	0.00615228	PODXL/CD34/PECAM1	3
BP	GO:0003205	cardiac chamber development	6/112	161/18723	0.000415845	0.00821754	0.00658922	CPE/TBX2/SMAD6/APLNR/ROBO2/ENG	6
BP	GO:0018108	peptidyl-tyrosine phosphorylation	9/112	375/18723	0.00042216	0.00826915	0.0066306	GHRL/EFEMP1/FLT4/HYAL2/ITGA5/TIE1/PECAM1/PDGFRB/KDR	9
BP	GO:0060706	cell differentiation involved in embryonic placenta development	3/112	25/18723	0.000435412	0.00838167	0.00672083	KRT19/KRT8/SPINT2	3
BP	GO:0072012	glomerulus vasculature development	3/112	25/18723	0.000435412	0.00838167	0.00672083	CD34/PECAM1/PDGFRB	3
BP	GO:0018212	peptidyl-tyrosine modification	9/112	378/18723	0.000447214	0.00853529	0.006844	GHRL/EFEMP1/FLT4/HYAL2/ITGA5/TIE1/PECAM1/PDGFRB/KDR	9
BP	GO:0071695	anatomical structure maturation	7/112	229/18723	0.000456089	0.00860113	0.0068968	HOXA5/EPAS1/SOX18/KLF2/CCL21/PTH1R/CDH5	7
BP	GO:0010927	cellular component assembly involved in morphogenesis	5/112	107/18723	0.000458367	0.00860113	0.0068968	KRT19/KRT8/MYH11/PDGFRB/EDN1	5
MF	GO:0070851	growth factor receptor binding	6/113	141/18368	0.000236956	0.00913129	0.0075037	AGR2/EFEMP1/IL1R1/ITGA5/PDGFRB/CDH5	6
MF	GO:0019199	transmembrane receptor protein kinase activity	6/113	143/18368	0.000255695	0.00913129	0.0075037	EFEMP1/FLT4/TIE1/PDGFRB/KDR/ENG	6
MF	GO:0004601	peroxidase activity	4/113	51/18368	0.000271563	0.00913129	0.0075037	MGST1/HBA1/HBB/HBA2	4
BP	GO:0042692	muscle cell differentiation	9/112	384/18723	0.000501005	0.00932287	0.00747552	KRT19/KRT8/MYH11/TBX2/APLNR/ADAMTS15/PDGFRB/ENG/EDN1	9
BP	GO:0032835	glomerulus development	4/112	62/18723	0.000518189	0.00936928	0.00751274	PODXL/CD34/PECAM1/PDGFRB	4
BP	GO:0060393	regulation of pathway-restricted SMAD protein phosphorylation	4/112	62/18723	0.000518189	0.00936928	0.00751274	BMP3/SMAD6/GDF10/ENG	4
BP	GO:0003014	renal system process	5/112	110/18723	0.000520283	0.00936928	0.00751274	CLDN4/HYAL2/HBB/CD34/EDN1	5
BP	GO:0006939	smooth muscle contraction	5/112	110/18723	0.000520283	0.00936928	0.00751274	GHRL/CNN1/MYH11/TBX2/EDN1	5
BP	GO:0001938	positive regulation of endothelial cell proliferation	5/112	111/18723	0.000542256	0.00953421	0.00764499	GHRL/FLT4/APLNR/EGFL7/KDR	5
BP	GO:0032967	positive regulation of collagen biosynthetic process	3/112	27/18723	0.000548932	0.00953421	0.00764499	RGCC/PDGFRB/ENG	3
BP	GO:0061437	renal system vasculature development	3/112	27/18723	0.000548932	0.00953421	0.00764499	CD34/PECAM1/PDGFRB	3
BP	GO:0061440	kidney vasculature development	3/112	27/18723	0.000548932	0.00953421	0.00764499	CD34/PECAM1/PDGFRB	3
BP	GO:0001947	heart looping	4/112	63/18723	0.00055079	0.00953421	0.00764499	TBX2/SOX18/APLNR/ENG	4
BP	GO:0001667	ameboidal-type cell migration	10/112	475/18723	0.000565068	0.00970613	0.00778284	SERPINF1/FLT4/HYAL2/CENPV/SOX18/CLEC14A/RGCC/CDH5/KDR/EDN1	10
BP	GO:0048469	cell maturation	6/112	171/18723	0.000572081	0.00975158	0.00781928	HOXA5/EPAS1/SOX18/KLF2/CCL21/PTH1R	6
BP	GO:0060249	anatomical structure homeostasis	8/112	314/18723	0.000601452	0.0101746	0.00815845	TFF3/EPAS1/CD34/PECAM1/PTH1R/ESAM/SLC2A1/CDH5	8
BP	GO:0010714	positive regulation of collagen metabolic process	3/112	28/18723	0.000612135	0.0102007	0.00817943	RGCC/PDGFRB/ENG	3
BP	GO:1902624	positive regulation of neutrophil migration	3/112	28/18723	0.000612135	0.0102007	0.00817943	IL1R1/CCL21/EDN1	3
BP	GO:0060389	pathway-restricted SMAD protein phosphorylation	4/112	65/18723	0.000620322	0.0102606	0.00822742	BMP3/SMAD6/GDF10/ENG	4
BP	GO:0030193	regulation of blood coagulation	4/112	66/18723	0.000657323	0.0107927	0.00865408	THBD/CD34/TFPI/EDN1	4
MF	GO:0016684	oxidoreductase activity, acting on peroxide as acceptor	4/113	55/18368	0.000363684	0.0108701	0.00893258	MGST1/HBA1/HBB/HBA2	4
BP	GO:0060441	epithelial tube branching involved in lung morphogenesis	3/112	29/18723	0.000679803	0.0110803	0.00888471	CELSR1/HOXA5/RSPO2	3
MF	GO:0070696	transmembrane receptor protein serine/threonine kinase binding	3/113	24/18368	0.000417599	0.0112334	0.00923114	BMP3/SMAD6/CDH5	3
BP	GO:0061371	determination of heart left/right asymmetry	4/112	67/18723	0.000695863	0.0112599	0.0090287	TBX2/SOX18/APLNR/ENG	4
BP	GO:1900046	regulation of hemostasis	4/112	68/18723	0.000735975	0.0118233	0.00948045	THBD/CD34/TFPI/EDN1	4
CC	GO:0009897	external side of plasma membrane	9/116	421/19550	0.000915662	0.0119608	0.00885542	GFRA1/HYAL2/IL1R1/THBD/CD34/CLEC14A/LIFR/CDH5/ENG	9
BP	GO:0071560	cellular response to transforming growth factor beta stimulus	7/112	250/18723	0.000766899	0.0122288	0.00980563	FBN2/HYAL2/SMAD6/GDF10/CDH5/ENG/EDN1	7
BP	GO:0001503	ossification	9/112	408/18723	0.000772172	0.0122288	0.00980563	BMP3/FBN2/SOX2/FASN/SMAD6/GDF10/CEBPB/PTH1R/RSPO2	9
BP	GO:0003143	embryonic heart tube morphogenesis	4/112	69/18723	0.000777696	0.0122295	0.00980623	TBX2/SOX18/APLNR/ENG	4
BP	GO:0010951	negative regulation of endopeptidase activity	7/112	252/18723	0.000803573	0.0125481	0.0100617	WFDC2/SERPINF1/SPINT2/A2M/COL6A3/IFI16/TFPI	7
BP	GO:0045123	cellular extravasation	4/112	70/18723	0.000821061	0.0126443	0.0101388	IL1R1/CCL21/PECAM1/CHST2	4
BP	GO:0070830	bicellular tight junction assembly	4/112	70/18723	0.000821061	0.0126443	0.0101388	CLDN4/PECAM1/ESAM/CDH5	4
BP	GO:0055001	muscle cell development	6/112	184/18723	0.000839402	0.0128382	0.0102943	KRT19/KRT8/MYH11/PDGFRB/ENG/EDN1	6
BP	GO:0003231	cardiac ventricle development	5/112	123/18723	0.000863826	0.0130676	0.0104783	CPE/SMAD6/APLNR/ROBO2/ENG	5
BP	GO:0050818	regulation of coagulation	4/112	71/18723	0.000866105	0.0130676	0.0104783	THBD/CD34/TFPI/EDN1	4
BP	GO:0071559	response to transforming growth factor beta	7/112	256/18723	0.000881083	0.0132044	0.0105879	FBN2/HYAL2/SMAD6/GDF10/CDH5/ENG/EDN1	7
BP	GO:0042744	hydrogen peroxide catabolic process	3/112	32/18723	0.000910822	0.0135591	0.0108723	HBA1/HBB/HBA2	3
BP	GO:0034329	cell junction assembly	9/112	420/18723	0.000947062	0.0140052	0.0112301	GHRL/CLDN4/ADGRL2/APLNR/PECAM1/ESAM/ROBO2/CDH5/KDR	9
CC	GO:0045177	apical part of cell	9/116	435/19550	0.00115069	0.0141467	0.0104738	CLDN4/MGST1/HYAL2/PODXL/CD34/SLC9A3R2/PTH1R/PDGFRB/SLC2A1	9
CC	GO:0030864	cortical actin cytoskeleton	4/116	79/19550	0.00125517	0.014574	0.0107901	KRT19/PRKCB/PLEKHH2/SLC2A1	4
BP	GO:0048048	embryonic eye morphogenesis	3/112	33/18723	0.000997561	0.014655	0.0117511	FBN2/EFEMP1/TBX2	3
BP	GO:0010466	negative regulation of peptidase activity	7/112	262/18723	0.0010083	0.0146692	0.0117625	WFDC2/SERPINF1/SPINT2/A2M/COL6A3/IFI16/TFPI	7
BP	GO:0120192	tight junction assembly	4/112	74/18723	0.00101167	0.0146692	0.0117625	CLDN4/PECAM1/ESAM/CDH5	4
BP	GO:0043627	response to estrogen	4/112	75/18723	0.00106379	0.0153254	0.0122886	GHRL/KRT19/SMAD6/PDGFRB	4
CC	GO:0042383	sarcolemma	5/116	138/19550	0.00139645	0.0153609	0.0113727	KRT19/DES/KRT8/COL6A3/SLC2A1	5
BP	GO:0030336	negative regulation of cell migration	8/112	344/18723	0.00108558	0.0154939	0.0124237	SERPINF1/DPYSL3/ADAM15/HYAL2/TIE1/CCL21/RGCC/ENG	8
BP	GO:0035909	aorta morphogenesis	3/112	34/18723	0.00108936	0.0154939	0.0124237	TBX2/PDGFRB/ENG	3
BP	GO:0070482	response to oxygen levels	8/112	347/18723	0.00114748	0.0162172	0.0130037	UCP2/ADAM15/EPAS1/CD34/RGCC/PDGFRB/SLC2A1/EDN1	8
CC	GO:0016324	apical plasma membrane	8/116	367/19550	0.00156256	0.0163287	0.0120892	CLDN4/HYAL2/PODXL/CD34/SLC9A3R2/PTH1R/PDGFRB/SLC2A1	8
MF	GO:0005201	extracellular matrix structural constituent	6/113	172/18368	0.000682831	0.0165261	0.0135805	OGN/FBN2/EFEMP1/COL6A3/COL4A1/VWF	6
MF	GO:0033612	receptor serine/threonine kinase binding	3/113	29/18368	0.000737225	0.0165261	0.0135805	BMP3/SMAD6/CDH5	3
BP	GO:0034405	response to fluid shear stress	3/112	35/18723	0.00118632	0.0165566	0.0132759	SMAD6/KLF2/PDGFRB	3
BP	GO:0035633	maintenance of blood-brain barrier	3/112	35/18723	0.00118632	0.0165566	0.0132759	PECAM1/ESAM/CDH5	3
BP	GO:0007389	pattern specification process	9/112	436/18723	0.00122908	0.0167669	0.0134445	GATA5/HOXA5/TBX2/SMAD6/SOX18/APLNR/ROBO2/ENG/EDN1	9
BP	GO:0035050	embryonic heart tube development	4/112	78/18723	0.00123142	0.0167669	0.0134445	TBX2/SOX18/APLNR/ENG	4
BP	GO:0043297	apical junction assembly	4/112	78/18723	0.00123142	0.0167669	0.0134445	CLDN4/PECAM1/ESAM/CDH5	4
BP	GO:0061045	negative regulation of wound healing	4/112	78/18723	0.00123142	0.0167669	0.0134445	THBD/CD34/TFPI/EDN1	4
BP	GO:0061041	regulation of wound healing	5/112	134/18723	0.00126726	0.0171502	0.0137519	CLDN4/THBD/CD34/TFPI/EDN1	5
BP	GO:0002691	regulation of cellular extravasation	3/112	36/18723	0.00128857	0.0172546	0.0138356	IL1R1/CCL21/CHST2	3
BP	GO:0045216	cell-cell junction organization	6/112	200/18723	0.00129043	0.0172546	0.0138356	CLDN4/PERP/APLNR/PECAM1/ESAM/CDH5	6
BP	GO:0001101	response to acid chemical	5/112	135/18723	0.00130981	0.0174096	0.0139599	KRT8/CEBPB/KLF2/COL4A1/EDN1	5
BP	GO:0120193	tight junction organization	4/112	80/18723	0.00135294	0.0177775	0.0142549	CLDN4/PECAM1/ESAM/CDH5	4
BP	GO:0072073	kidney epithelium development	5/112	136/18723	0.00135341	0.0177775	0.0142549	SMAD6/PODXL/CD34/PECAM1/ROBO2	5
MF	GO:0004866	endopeptidase inhibitor activity	6/113	180/18368	0.000865565	0.0179105	0.0147181	WFDC2/SERPINF1/SPINT2/A2M/COL6A3/TFPI	6
MF	GO:0004714	transmembrane receptor protein tyrosine kinase activity	5/113	124/18368	0.00101492	0.0179259	0.0147307	EFEMP1/FLT4/TIE1/PDGFRB/KDR	5
MF	GO:0030414	peptidase inhibitor activity	6/113	187/18368	0.00105453	0.0179259	0.0147307	WFDC2/SERPINF1/SPINT2/A2M/COL6A3/TFPI	6
MF	GO:0140104	molecular carrier activity	4/113	73/18368	0.00106622	0.0179259	0.0147307	CLU/HBA1/HBB/HBA2	4
BP	GO:0010631	epithelial cell migration	8/112	357/18723	0.00137447	0.0179485	0.014392	SERPINF1/FLT4/SOX18/CLEC14A/RGCC/CDH5/KDR/EDN1	8
BP	GO:0060428	lung epithelium development	3/112	37/18723	0.00139619	0.0180577	0.0144795	AGR2/HOXA5/KLF2	3
BP	GO:0032956	regulation of actin cytoskeleton organization	8/112	358/18723	0.00139901	0.0180577	0.0144795	CELSR1/SYNPO2/CCL21/PLEKHH2/RGCC/ESAM/PDGFRB/EDN1	8
BP	GO:0090132	epithelium migration	8/112	360/18723	0.00144912	0.0185971	0.014912	SERPINF1/FLT4/SOX18/CLEC14A/RGCC/CDH5/KDR/EDN1	8
BP	GO:0021700	developmental maturation	7/112	280/18723	0.00147851	0.0188658	0.0151275	HOXA5/EPAS1/SOX18/KLF2/CCL21/PTH1R/CDH5	7
BP	GO:0003129	heart induction	2/112	10/18723	0.00154672	0.0194035	0.0155586	GATA5/ROBO2	2
BP	GO:0060439	trachea morphogenesis	2/112	10/18723	0.00154672	0.0194035	0.0155586	HOXA5/RSPO2	2
BP	GO:0061140	lung secretory cell differentiation	2/112	10/18723	0.00154672	0.0194035	0.0155586	AGR2/HOXA5	2
BP	GO:1901215	negative regulation of neuron death	6/112	208/18723	0.00157589	0.019659	0.0157635	SERPINF1/PTPRZ1/NES/UNC5B/CEBPB/CD34	6
MF	GO:0061135	endopeptidase regulator activity	6/113	194/18368	0.00127371	0.0201546	0.0165622	WFDC2/SERPINF1/SPINT2/A2M/COL6A3/TFPI	6
MF	GO:0005126	cytokine receptor binding	7/113	271/18368	0.00143943	0.0203793	0.0167468	SMAD6/NES/ITGA5/CCL21/LIFR/CDH5/ENG	7
MF	GO:0030246	carbohydrate binding	7/113	271/18368	0.00143943	0.0203793	0.0167468	PPP1R3B/FREM1/ADGRL2/CD34/CLEC14A/CD93/ENG	7
MF	GO:0004713	protein tyrosine kinase activity	5/113	136/18368	0.00153078	0.020589	0.0169191	EFEMP1/FLT4/TIE1/PDGFRB/KDR	5
MF	GO:0034713	type I transforming growth factor beta receptor binding	2/113	10/18368	0.00163457	0.020607	0.0169339	SMAD6/ENG	2
MF	GO:0019955	cytokine binding	5/113	139/18368	0.00168533	0.020607	0.0169339	A2M/HYAL2/IL1R1/LIFR/ENG	5
MF	GO:0019825	oxygen binding	3/113	39/18368	0.00176333	0.0206233	0.0169473	HBA1/HBB/HBA2	3
MF	GO:0016209	antioxidant activity	4/113	86/18368	0.0019569	0.0214102	0.017594	MGST1/HBA1/HBB/HBA2	4
MF	GO:0048407	platelet-derived growth factor binding	2/113	11/18368	0.00198979	0.0214102	0.017594	COL4A1/PDGFRB	2
BP	GO:0001654	eye development	8/112	371/18723	0.00175089	0.0217208	0.0174168	SERPINF1/FBN2/EFEMP1/SOX2/TBX2/NES/COL4A1/PDGFRB	8
BP	GO:0007043	cell-cell junction assembly	5/112	146/18723	0.00185049	0.0226068	0.0181272	CLDN4/APLNR/PECAM1/ESAM/CDH5	5
BP	GO:0042542	response to hydrogen peroxide	5/112	146/18723	0.00185049	0.0226068	0.0181272	HBA1/KLF2/HBB/HBA2/PDGFRB	5
BP	GO:0150063	visual system development	8/112	375/18723	0.00187221	0.0226068	0.0181272	SERPINF1/FBN2/EFEMP1/SOX2/TBX2/NES/COL4A1/PDGFRB	8
BP	GO:1902622	regulation of neutrophil migration	3/112	41/18723	0.00188255	0.0226068	0.0181272	IL1R1/CCL21/EDN1	3
BP	GO:0060433	bronchus development	2/112	11/18723	0.00188305	0.0226068	0.0181272	AGR2/HOXA5	2
BP	GO:2000826	regulation of heart morphogenesis	2/112	11/18723	0.00188305	0.0226068	0.0181272	GATA5/ROBO2	2
MF	GO:0008307	structural constituent of muscle	3/113	42/18368	0.00218559	0.0226124	0.0185819	KRT19/MYH11/MYL9	3
MF	GO:0001664	G protein-coupled receptor binding	7/113	295/18368	0.00232712	0.023185	0.0190524	GHRL/CLIC6/GNAI1/NES/CCL21/SLC9A3R2/EDN1	7
BP	GO:0033674	positive regulation of kinase activity	9/112	467/18723	0.00196796	0.0234998	0.0188432	GHRL/CLU/FLT4/TIE1/CCL21/RGCC/PDGFRB/KDR/EDN1	9
BP	GO:0032965	regulation of collagen biosynthetic process	3/112	42/18723	0.0020186	0.0238493	0.0191235	RGCC/PDGFRB/ENG	3
BP	GO:0045214	sarcomere organization	3/112	42/18723	0.0020186	0.0238493	0.0191235	KRT19/KRT8/EDN1	3
BP	GO:0048880	sensory system development	8/112	381/18723	0.00206656	0.0242875	0.0194749	SERPINF1/FBN2/EFEMP1/SOX2/TBX2/NES/COL4A1/PDGFRB	8
BP	GO:0044706	multi-multicellular organism process	6/112	220/18723	0.0020913	0.0244496	0.0196049	GHRL/CLDN4/UCP2/THBD/SLC2A1/EDN1	6
BP	GO:1902903	regulation of supramolecular fiber organization	8/112	383/18723	0.00213476	0.0248277	0.019908	CLU/SYNPO2/CCL21/PLEKHH2/RGCC/ESAM/CDH5/EDN1	8
BP	GO:0045840	positive regulation of mitotic nuclear division	3/112	43/18723	0.00216061	0.0249981	0.0200447	RGCC/PDGFRB/EDN1	3
CC	GO:0005604	basement membrane	4/116	96/19550	0.00256927	0.0255704	0.0189315	SERPINF1/LOXL1/FREM1/COL4A1	4
BP	GO:0072537	fibroblast activation	2/112	12/18723	0.00225085	0.0257751	0.0206677	RGCC/PDGFRB	2
BP	GO:2001214	positive regulation of vasculogenesis	2/112	12/18723	0.00225085	0.0257751	0.0206677	CD34/KDR	2
MF	GO:0070700	BMP receptor binding	2/113	13/18368	0.0027993	0.0268814	0.02209	BMP3/CDH5	2
MF	GO:0005539	glycosaminoglycan binding	6/113	230/18368	0.00299793	0.0268814	0.02209	DPYSL3/HYAL2/RSPO2/ADAMTS15/LYVE1/ENG	6
MF	GO:0061134	peptidase regulator activity	6/113	230/18368	0.00299793	0.0268814	0.02209	WFDC2/SERPINF1/SPINT2/A2M/COL6A3/TFPI	6
MF	GO:0005172	vascular endothelial growth factor receptor binding	2/113	14/18368	0.00325275	0.0273435	0.0224697	ITGA5/CDH5	2
MF	GO:0031005	filamin binding	2/113	14/18368	0.00325275	0.0273435	0.0224697	DPYSL3/SYNPO2	2
BP	GO:1903035	negative regulation of response to wounding	4/112	94/18723	0.00244712	0.027854	0.0223347	THBD/CD34/TFPI/EDN1	4
BP	GO:0085029	extracellular matrix assembly	3/112	45/18723	0.0024629	0.027854	0.0223347	MYH11/TIE1/RGCC	3
BP	GO:0035051	cardiocyte differentiation	5/112	156/18723	0.00246981	0.027854	0.0223347	MYH11/TBX2/SOX18/PDGFRB/EDN1	5
BP	GO:0001666	response to hypoxia	7/112	307/18723	0.00248667	0.0279032	0.0223741	UCP2/ADAM15/EPAS1/CD34/RGCC/SLC2A1/EDN1	7
BP	GO:0001974	blood vessel remodeling	3/112	46/18723	0.00262335	0.0290041	0.0232569	FLT4/EPAS1/TGM2	3
BP	GO:0060976	coronary vasculature development	3/112	46/18723	0.00262335	0.0290041	0.0232569	SMAD6/APLNR/PDGFRB	3
BP	GO:1901655	cellular response to ketone	4/112	96/18723	0.00264156	0.0290041	0.0232569	SERPINF1/ADAM15/GNAI1/KLF2	4
BP	GO:0036302	atrioventricular canal development	2/112	13/18723	0.00264972	0.0290041	0.0232569	TBX2/ENG	2
BP	GO:0072672	neutrophil extravasation	2/112	13/18723	0.00264972	0.0290041	0.0232569	IL1R1/PECAM1	2
BP	GO:0032970	regulation of actin filament-based process	8/112	397/18723	0.00266333	0.0290108	0.0232622	CELSR1/SYNPO2/CCL21/PLEKHH2/RGCC/ESAM/PDGFRB/EDN1	8
BP	GO:0120162	positive regulation of cold-induced thermogenesis	4/112	97/18723	0.00274265	0.0297298	0.0238387	GHRL/UCP2/EPAS1/CEBPB	4
BP	GO:0007160	cell-matrix adhesion	6/112	233/18723	0.00278379	0.0298101	0.0239032	ADAM15/FREM1/CCL21/CD34/LYVE1/KDR	6
BP	GO:0010712	regulation of collagen metabolic process	3/112	47/18723	0.00279011	0.0298101	0.0239032	RGCC/PDGFRB/ENG	3
BP	GO:0043618	regulation of transcription from RNA polymerase II promoter in response to stress	3/112	47/18723	0.00279011	0.0298101	0.0239032	EPAS1/CEBPB/KLF2	3
CC	GO:0005667	transcription regulator complex	8/116	413/19550	0.00324004	0.0302832	0.0224207	SOX2/BEX1/TBX2/HYAL2/EPAS1/SMAD6/SOX18/CEBPB	8
CC	GO:0005859	muscle myosin complex	2/116	15/19550	0.0034845	0.0302832	0.0224207	MYH11/MYL9	2
CC	GO:0005925	focal adhesion	8/116	418/19550	0.0034846	0.0302832	0.0224207	CNN1/SYNPO2/ITGA5/TGM2/TNS1/SLC9A3R2/PDGFRB/ENG	8
CC	GO:0030055	cell-substrate junction	8/116	425/19550	0.00385083	0.0302832	0.0224207	CNN1/SYNPO2/ITGA5/TGM2/TNS1/SLC9A3R2/PDGFRB/ENG	8
CC	GO:0030863	cortical cytoskeleton	4/116	108/19550	0.00392589	0.0302832	0.0224207	KRT19/PRKCB/PLEKHH2/SLC2A1	4
CC	GO:0042470	melanosome	4/116	109/19550	0.00405708	0.0302832	0.0224207	SERPINF1/MYH11/FASN/SLC2A1	4
CC	GO:0048770	pigment granule	4/116	109/19550	0.00405708	0.0302832	0.0224207	SERPINF1/MYH11/FASN/SLC2A1	4
MF	GO:0051371	muscle alpha-actinin binding	2/113	15/18368	0.00373814	0.0304715	0.0250402	PDLIM3/SYNPO2	2
BP	GO:0048738	cardiac muscle tissue development	6/112	236/18723	0.00296547	0.0315328	0.0252845	MYH11/GATA5/TBX2/PDGFRB/ENG/EDN1	6
BP	GO:1901214	regulation of neuron death	7/112	319/18723	0.00307626	0.0319817	0.0256445	SERPINF1/PTPRZ1/CLU/NES/UNC5B/CEBPB/CD34	7
BP	GO:0034616	response to laminar fluid shear stress	2/112	14/18723	0.00307929	0.0319817	0.0256445	SMAD6/KLF2	2
BP	GO:0035810	positive regulation of urine volume	2/112	14/18723	0.00307929	0.0319817	0.0256445	HYAL2/EDN1	2
BP	GO:0060841	venous blood vessel development	2/112	14/18723	0.00307929	0.0319817	0.0256445	APLNR/ENG	2
BP	GO:0070278	extracellular matrix constituent secretion	2/112	14/18723	0.00307929	0.0319817	0.0256445	RGCC/ENG	2
BP	GO:0010862	positive regulation of pathway-restricted SMAD protein phosphorylation	3/112	49/18723	0.0031429	0.0320694	0.0257147	BMP3/GDF10/ENG	3
BP	GO:0038084	vascular endothelial growth factor signaling pathway	3/112	49/18723	0.0031429	0.0320694	0.0257147	FLT4/PDGFRB/KDR	3
BP	GO:0071772	response to BMP	5/112	165/18723	0.00314518	0.0320694	0.0257147	SPINT2/GATA5/SMAD6/CDH5/ENG	5
BP	GO:0071773	cellular response to BMP stimulus	5/112	165/18723	0.00314518	0.0320694	0.0257147	SPINT2/GATA5/SMAD6/CDH5/ENG	5
BP	GO:0098869	cellular oxidant detoxification	4/112	101/18723	0.00317353	0.0322114	0.0258286	MGST1/HBA1/HBB/HBA2	4
CC	GO:0031092	platelet alpha granule membrane	2/116	17/19550	0.00447845	0.0322757	0.0238959	PCDH7/PECAM1	2
BP	GO:0036293	response to decreased oxygen levels	7/112	322/18723	0.00323914	0.0325811	0.026125	UCP2/ADAM15/EPAS1/CD34/RGCC/SLC2A1/EDN1	7
BP	GO:0043010	camera-type eye development	7/112	322/18723	0.00323914	0.0325811	0.026125	SERPINF1/FBN2/EFEMP1/TBX2/NES/COL4A1/PDGFRB	7
BP	GO:1903034	regulation of response to wounding	5/112	167/18723	0.0033117	0.0331616	0.0265905	CLDN4/THBD/CD34/TFPI/EDN1	5
BP	GO:0060425	lung morphogenesis	3/112	50/18723	0.00332908	0.0331868	0.0266108	CELSR1/HOXA5/RSPO2	3
BP	GO:0032964	collagen biosynthetic process	3/112	51/18723	0.00352189	0.034815	0.0279164	RGCC/PDGFRB/ENG	3
BP	GO:0032963	collagen metabolic process	4/112	104/18723	0.00352549	0.034815	0.0279164	ADAM15/RGCC/PDGFRB/ENG	4
BP	GO:0072224	metanephric glomerulus development	2/112	15/18723	0.00353919	0.034815	0.0279164	CD34/PDGFRB	2
CC	GO:0043034	costamere	2/116	18/19550	0.0050188	0.0349643	0.0258864	KRT19/KRT8	2
CC	GO:0016010	dystrophin-associated glycoprotein complex	2/116	19/19550	0.00558759	0.036494	0.027019	KRT19/KRT8	2
CC	GO:0090665	glycoprotein complex	2/116	19/19550	0.00558759	0.036494	0.027019	KRT19/KRT8	2
MF	GO:0005001	transmembrane receptor protein tyrosine phosphatase activity	2/113	17/18368	0.00480309	0.0369152	0.0303353	PTPRZ1/PTPRB	2
MF	GO:0019198	transmembrane receptor protein phosphatase activity	2/113	17/18368	0.00480309	0.0369152	0.0303353	PTPRZ1/PTPRB	2
BP	GO:0033002	muscle cell proliferation	6/112	248/18723	0.00378219	0.0370422	0.0297022	CNN1/OGN/TBX2/TGM2/PDGFRB/EDN1	6
BP	GO:0043620	regulation of DNA-templated transcription in response to stress	3/112	53/18723	0.00392767	0.038081	0.0305352	EPAS1/CEBPB/KLF2	3
BP	GO:0030949	positive regulation of vascular endothelial growth factor receptor signaling pathway	2/112	16/18723	0.00402904	0.038081	0.0305352	PRKCB/ITGA5	2
BP	GO:0061684	chaperone-mediated autophagy	2/112	16/18723	0.00402904	0.038081	0.0305352	CLU/SYNPO2	2
BP	GO:0072109	glomerular mesangium development	2/112	16/18723	0.00402904	0.038081	0.0305352	CD34/PDGFRB	2
BP	GO:0097202	activation of cysteine-type endopeptidase activity	2/112	16/18723	0.00402904	0.038081	0.0305352	PERP/IFI16	2
BP	GO:1901201	regulation of extracellular matrix assembly	2/112	16/18723	0.00402904	0.038081	0.0305352	TIE1/RGCC	2
BP	GO:1903236	regulation of leukocyte tethering or rolling	2/112	16/18723	0.00402904	0.038081	0.0305352	CCL21/CHST2	2
BP	GO:2001212	regulation of vasculogenesis	2/112	16/18723	0.00402904	0.038081	0.0305352	CD34/KDR	2
BP	GO:0048771	tissue remodeling	5/112	175/18723	0.00404173	0.038081	0.0305352	FLT4/EPAS1/TGM2/TIE1/PTH1R	5
BP	GO:0043534	blood vessel endothelial cell migration	5/112	176/18723	0.00414045	0.0386877	0.0310217	SOX18/CLEC14A/RGCC/CDH5/KDR	5
BP	GO:0001706	endoderm formation	3/112	54/18723	0.00414078	0.0386877	0.0310217	SOX2/SOX7/ITGA5	3
CC	GO:0016460	myosin II complex	2/116	20/19550	0.00618448	0.0391684	0.028999	MYH11/MYL9	2
BP	GO:0007568	aging	7/112	339/18723	0.00429024	0.0399171	0.0320075	SERPINF1/UCP2/TBX2/HYAL2/PTH1R/PDGFRB/EDN1	7
BP	GO:0002067	glandular epithelial cell differentiation	3/112	55/18723	0.0043608	0.0404053	0.0323989	AGR2/HOXA5/FASN	3
BP	GO:0090092	regulation of transmembrane receptor protein serine/threonine kinase signaling pathway	6/112	256/18723	0.00441256	0.0407159	0.0326479	BMP3/FBN2/SMAD6/GDF10/CDH5/ENG	6
BP	GO:0003184	pulmonary valve morphogenesis	2/112	17/18723	0.00454847	0.0412528	0.0330785	SMAD6/ROBO2	2
BP	GO:0060644	mammary gland epithelial cell differentiation	2/112	17/18723	0.00454847	0.0412528	0.0330785	HOXA5/CEBPB	2
BP	GO:0061298	retina vasculature development in camera-type eye	2/112	17/18723	0.00454847	0.0412528	0.0330785	COL4A1/PDGFRB	2
BP	GO:0048660	regulation of smooth muscle cell proliferation	5/112	180/18723	0.00455261	0.0412528	0.0330785	CNN1/OGN/TGM2/PDGFRB/EDN1	5
BP	GO:0032496	response to lipopolysaccharide	7/112	343/18723	0.00457135	0.0412528	0.0330785	MGST1/LOXL1/SMAD6/CEBPB/THBD/TFPI/EDN1	7
BP	GO:0045165	cell fate commitment	6/112	258/18723	0.0045816	0.0412528	0.0330785	SOX2/SOX13/GATA5/TBX2/EPAS1/SOX18	6
BP	GO:0048732	gland development	8/112	436/18723	0.00468674	0.0420301	0.0337017	SERPINF1/UCP2/SOX2/HOXA5/TBX2/FASN/CEBPB/TGM2	8
BP	GO:0045785	positive regulation of cell adhesion	8/112	437/18723	0.00475085	0.0424346	0.0340261	AGR2/SOX2/SOX13/PODXL/TGM2/CCL21/KDR/CHST2	8
BP	GO:0051785	positive regulation of nuclear division	3/112	57/18723	0.00482181	0.0428968	0.0343967	RGCC/PDGFRB/EDN1	3
BP	GO:0006936	muscle contraction	7/112	347/18723	0.00486618	0.0429788	0.0344625	GHRL/DES/CNN1/MYH11/MYL9/TBX2/EDN1	7
BP	GO:0002244	hematopoietic progenitor cell differentiation	4/112	114/18723	0.00488877	0.0429788	0.0344625	PTPRZ1/FLT4/HYAL2/KDR	4
BP	GO:0090100	positive regulation of transmembrane receptor protein serine/threonine kinase signaling pathway	4/112	114/18723	0.00488877	0.0429788	0.0344625	BMP3/GDF10/CDH5/ENG	4
BP	GO:0048659	smooth muscle cell proliferation	5/112	184/18723	0.00499322	0.043725	0.0350608	CNN1/OGN/TGM2/PDGFRB/EDN1	5
BP	GO:0042743	hydrogen peroxide metabolic process	3/112	58/18723	0.00506292	0.0439455	0.0352376	HBA1/HBB/HBA2	3
BP	GO:0003128	heart field specification	2/112	18/18723	0.00509712	0.0439455	0.0352376	GATA5/ROBO2	2
BP	GO:0060438	trachea development	2/112	18/18723	0.00509712	0.0439455	0.0352376	HOXA5/RSPO2	2
BP	GO:0060973	cell migration involved in heart development	2/112	18/18723	0.00509712	0.0439455	0.0352376	PDGFRB/ENG	2
BP	GO:0045861	negative regulation of proteolysis	7/112	351/18723	0.00517515	0.0444466	0.0356394	WFDC2/SERPINF1/SPINT2/A2M/COL6A3/IFI16/TFPI	7
BP	GO:1990748	cellular detoxification	4/112	116/18723	0.00519838	0.044475	0.0356622	MGST1/HBA1/HBB/HBA2	4
CC	GO:0031093	platelet alpha granule lumen	3/116	67/19550	0.00740071	0.0445538	0.0329862	CLU/A2M/VWF	3
CC	GO:0032982	myosin filament	2/116	22/19550	0.00746117	0.0445538	0.0329862	ACTG2/MYH11	2
BP	GO:2000351	regulation of endothelial cell apoptotic process	3/112	59/18723	0.00531119	0.0452667	0.036297	RGCC/CDH5/KDR	3
BP	GO:0006874	cellular calcium ion homeostasis	8/112	448/18723	0.00550153	0.0465211	0.0373029	GHRL/PRKCB/APLNR/TGM2/CCL21/PTH1R/CDH5/EDN1	8
BP	GO:0022407	regulation of cell-cell adhesion	8/112	448/18723	0.00550153	0.0465211	0.0373029	SPINT2/SOX2/SOX13/PODXL/CEBPB/CCL21/RGCC/CHST2	8
BP	GO:0030203	glycosaminoglycan metabolic process	4/112	118/18723	0.00552087	0.0465211	0.0373029	HYAL2/PDGFRB/LYVE1/CHST2	4
BP	GO:1903670	regulation of sprouting angiogenesis	3/112	60/18723	0.00556666	0.0467307	0.0374709	GHRL/KLF2/ITGA5	3
BP	GO:0003012	muscle system process	8/112	452/18723	0.0057959	0.0484729	0.0388679	GHRL/DES/CNN1/MYH11/MYL9/GATA5/TBX2/EDN1	8
CC	GO:0001725	stress fiber	3/116	71/19550	0.00868015	0.0490311	0.0363011	PDLIM3/SYNPO2/MYL9	3
CC	GO:0097517	contractile actin filament bundle	3/116	71/19550	0.00868015	0.0490311	0.0363011	PDLIM3/SYNPO2/MYL9	3
BP	GO:0051962	positive regulation of nervous system development	6/112	272/18723	0.00590183	0.0491746	0.0394306	GHRL/SERPINF1/PTPRZ1/ADGRL2/TGM2/ROBO2	6
BP	GO:0070997	neuron death	7/112	361/18723	0.00601218	0.0498643	0.0399836	SERPINF1/PTPRZ1/CLU/NES/UNC5B/CEBPB/CD34	7
BP	GO:1904019	epithelial cell apoptotic process	4/112	121/18723	0.00602927	0.0498643	0.0399836	KRT8/RGCC/CDH5/KDR	4

## Sheet: 8.5PCW
ONTOLOGY	ID	Description	GeneRatio	BgRatio	pvalue	p.adjust	qvalue	geneID	Count
CC	GO:0062023	collagen-containing extracellular matrix	28/101	425/19550	1.84891e-23	3.45747e-21	2.91934e-21	WNT2/EFEMP1/TIMP2/COL1A1/FBN2/COL1A2/COL14A1/COL3A1/TNC/GPC6/BGN/CSPG4/MGP/PTN/FBN1/SFRP1/SFRP2/FBLN5/HAPLN1/OGN/ASPN/COL9A3/ELN/COL12A1/COL9A2/COL11A1/COL9A1/COL2A1	28
MF	GO:0005201	extracellular matrix structural constituent	21/97	172/18368	3.90664e-23	8.829e-21	7.4843e-21	EFEMP1/COL1A1/FBN2/COL1A2/COL14A1/COL3A1/TNC/BGN/MGP/FBN1/FBLN5/HAPLN1/OGN/ASPN/COL9A3/ELN/COL12A1/COL9A2/COL11A1/COL9A1/COL2A1	21
CC	GO:0005788	endoplasmic reticulum lumen	19/101	313/19550	2.20954e-15	2.06592e-13	1.74437e-13	GHRL/CES1/PRSS23/COL1A1/COL1A2/SELENOM/COL14A1/IGFBP5/COL3A1/TNC/FSTL1/SPP1/FBN1/COL9A3/COL12A1/COL9A2/COL11A1/COL9A1/COL2A1	19
MF	GO:0030020	extracellular matrix structural constituent conferring tensile strength	10/97	41/18368	1.02629e-14	1.15971e-12	9.83081e-13	COL1A1/COL1A2/COL14A1/COL3A1/COL9A3/COL12A1/COL9A2/COL11A1/COL9A1/COL2A1	10
CC	GO:0005581	collagen trimer	10/101	87/19550	2.4722e-11	1.541e-09	1.30116e-09	COL1A1/COL1A2/COL14A1/COL3A1/COL9A3/COL12A1/COL9A2/COL11A1/COL9A1/COL2A1	10
BP	GO:0030198	extracellular matrix organization	15/98	301/18723	4.81859e-11	2.78029e-08	2.13514e-08	COL1A1/SOX9/COL1A2/COL14A1/COL3A1/SFRP2/FLRT2/FBLN5/COL9A3/ELN/COL12A1/COL9A2/COL11A1/COL9A1/COL2A1	15
BP	GO:0043062	extracellular structure organization	15/98	302/18723	5.04915e-11	2.78029e-08	2.13514e-08	COL1A1/SOX9/COL1A2/COL14A1/COL3A1/SFRP2/FLRT2/FBLN5/COL9A3/ELN/COL12A1/COL9A2/COL11A1/COL9A1/COL2A1	15
BP	GO:0061448	connective tissue development	14/98	252/18723	5.32977e-11	2.78029e-08	2.13514e-08	RSPO2/XBP1/GHRL/EFEMP1/CRIP1/COL1A1/SOX9/SELENOM/BGN/PRRX1/MGP/SFRP2/COL11A1/COL2A1	14
BP	GO:0045229	external encapsulating structure organization	15/98	304/18723	5.54102e-11	2.78029e-08	2.13514e-08	COL1A1/SOX9/COL1A2/COL14A1/COL3A1/SFRP2/FLRT2/FBLN5/COL9A3/ELN/COL12A1/COL9A2/COL11A1/COL9A1/COL2A1	15
BP	GO:0048608	reproductive structure development	17/98	424/18723	6.71548e-11	2.78029e-08	2.13514e-08	TPPP3/KRT19/WNT2/HES1/MGST1/ADM/GHRL/KRT8/CRIP1/SLIT3/SOX9/TNC/SPP1/PTN/SFRP1/SFRP2/COL9A3	17
BP	GO:0061458	reproductive system development	17/98	427/18723	7.49404e-11	2.78029e-08	2.13514e-08	TPPP3/KRT19/WNT2/HES1/MGST1/ADM/GHRL/KRT8/CRIP1/SLIT3/SOX9/TNC/SPP1/PTN/SFRP1/SFRP2/COL9A3	17
CC	GO:0005583	fibrillar collagen trimer	5/101	12/19550	2.56272e-09	9.58459e-08	8.09281e-08	COL1A1/COL1A2/COL3A1/COL11A1/COL2A1	5
CC	GO:0098643	banded collagen fibril	5/101	12/19550	2.56272e-09	9.58459e-08	8.09281e-08	COL1A1/COL1A2/COL3A1/COL11A1/COL2A1	5
BP	GO:0001503	ossification	16/98	408/18723	3.58101e-10	1.13876e-07	8.74519e-08	RSPO2/SOX2/COL1A1/FBN2/SOX9/COL1A2/IGFBP5/TNC/SPP1/MGP/PTN/SFRP1/SFRP2/ASPN/COL11A1/COL2A1	16
MF	GO:0097493	structural molecule activity conferring elasticity	5/97	11/18368	1.66743e-09	1.25613e-07	1.06481e-07	FBN2/AHNAK/FBN1/FBLN5/ELN	5
BP	GO:0030199	collagen fibril organization	8/98	61/18723	9.87534e-10	2.74781e-07	2.1102e-07	COL1A1/COL1A2/COL14A1/COL3A1/SFRP2/COL12A1/COL11A1/COL2A1	8
BP	GO:0051216	cartilage development	11/98	190/18723	4.57261e-09	1.13096e-06	8.68528e-07	RSPO2/GHRL/EFEMP1/COL1A1/SOX9/BGN/PRRX1/MGP/SFRP2/COL11A1/COL2A1	11
CC	GO:0098644	complex of collagen trimers	5/101	21/19550	6.34602e-08	1.97784e-06	1.67001e-06	COL1A1/COL1A2/COL3A1/COL11A1/COL2A1	5
MF	GO:0005539	glycosaminoglycan binding	11/97	230/18368	3.61147e-08	2.04048e-06	1.72971e-06	RSPO2/DPYSL3/SLIT3/LYVE1/FSTL1/BGN/PTN/FBN1/SFRP1/HAPLN1/COL11A1	11
MF	GO:0048407	platelet-derived growth factor binding	4/97	11/18368	2.34404e-07	1.05951e-05	8.98139e-06	COL1A1/COL1A2/COL3A1/COL2A1	4
BP	GO:0001890	placenta development	9/98	144/18723	6.44628e-08	1.43494e-05	1.10197e-05	TPPP3/KRT19/WNT2/HES1/ADM/GHRL/KRT8/SPP1/PTN	9
BP	GO:0031214	biomineral tissue development	9/98	169/18723	2.54162e-07	5.14331e-05	3.94984e-05	RSPO2/COL1A1/FBN2/SOX9/COL1A2/SPP1/MGP/PTN/ASPN	9
MF	GO:1901681	sulfur compound binding	10/97	265/18368	1.37712e-06	5.18715e-05	4.39712e-05	RSPO2/MGST1/METTL17/DPYSL3/SLIT3/FSTL1/PTN/FBN1/SFRP1/COL11A1	10
CC	GO:0043034	costamere	4/101	18/19550	1.94215e-06	5.18832e-05	4.38079e-05	KRT19/KRT8/SVIL/AHNAK	4
BP	GO:0110148	biomineralization	9/98	171/18723	2.80858e-07	5.20992e-05	4.001e-05	RSPO2/COL1A1/FBN2/SOX9/COL1A2/SPP1/MGP/PTN/ASPN	9
MF	GO:0048018	receptor ligand activity	13/97	487/18368	1.67114e-06	5.39538e-05	4.57363e-05	CRLF1/WNT2/ADM/GHRL/EFEMP1/SPP1/PTN/FBN1/SFRP2/FLRT2/OGN/NTS/CCL21	13
BP	GO:0001649	osteoblast differentiation	10/98	229/18723	3.3684e-07	5.54406e-05	4.2576e-05	RSPO2/SOX2/COL1A1/FBN2/SOX9/IGFBP5/TNC/SPP1/SFRP1/SFRP2	10
BP	GO:0048568	embryonic organ development	13/98	427/18723	3.48683e-07	5.54406e-05	4.2576e-05	KRT19/WNT2/HES1/ADM/KRT8/EFEMP1/FBN2/SOX9/PRRX1/TUBB2B/FBN1/COL11A1/COL2A1	13
MF	GO:0030546	signaling receptor activator activity	13/97	495/18368	2.00064e-06	5.65182e-05	4.79101e-05	CRLF1/WNT2/ADM/GHRL/EFEMP1/SPP1/PTN/FBN1/SFRP2/FLRT2/OGN/NTS/CCL21	13
BP	GO:0003007	heart morphogenesis	10/98	246/18723	6.49796e-07	9.64297e-05	7.40539e-05	WNT2/HES1/SLIT3/SOX9/CPE/SFRP2/FLRT2/ELN/COL11A1/COL2A1	10
BP	GO:0031102	neuron projection regeneration	6/98	60/18723	7.01975e-07	9.76622e-05	7.50004e-05	ADM/TNC/MAP1B/SPP1/PRRX1/PTN	6
MF	GO:0030021	extracellular matrix structural constituent conferring compression resistance	4/97	22/18368	4.96937e-06	0.000124786	0.000105781	BGN/HAPLN1/OGN/ASPN	4
MF	GO:0019838	growth factor binding	7/97	141/18368	9.77056e-06	0.000220815	0.000187183	COL1A1/COL1A2/IGFBP5/COL3A1/IL11RA/PTN/COL2A1	7
MF	GO:0005178	integrin binding	7/97	144/18368	1.12132e-05	0.000230381	0.000195293	TIMP2/COL3A1/SPP1/PTN/FBN1/SFRP2/FBLN5	7
CC	GO:0005604	basement membrane	6/101	96/19550	1.04212e-05	0.000243595	0.000205681	TNC/PTN/FBN1/COL9A3/COL9A1/COL2A1	6
BP	GO:0048705	skeletal system morphogenesis	9/98	220/18723	2.30675e-06	0.000302049	0.000231961	COL1A1/FBN2/SOX9/PRRX1/MGP/SFRP1/SFRP2/COL11A1/COL2A1	9
MF	GO:0031720	haptoglobin binding	3/97	10/18368	1.66782e-05	0.000314105	0.000266265	HBZ/HBB/HBG1	3
BP	GO:0022612	gland morphogenesis	7/98	118/18723	2.8443e-06	0.000351745	0.000270125	XBP1/CRIP1/SOX9/IGFBP5/TNC/PTN/SFRP1	7
BP	GO:0030282	bone mineralization	7/98	119/18723	3.00924e-06	0.000352556	0.000270748	RSPO2/FBN2/SOX9/COL1A2/MGP/PTN/ASPN	7
BP	GO:0007584	response to nutrient	8/98	174/18723	3.65946e-06	0.000373548	0.000286869	XBP1/COL1A1/TNC/MAP1B/SPP1/PTN/SFRP1/SFRP2	8
BP	GO:0031670	cellular response to nutrient	5/98	45/18723	3.66852e-06	0.000373548	0.000286869	XBP1/COL1A1/TNC/PTN/SFRP1	5
BP	GO:0032271	regulation of protein polymerization	9/98	233/18723	3.69185e-06	0.000373548	0.000286869	TPPP3/ARHGAP28/SNCA/SVIL/KANK1/MAP1B/STMN2/ELN/CCL21	9
BP	GO:0001502	cartilage condensation	4/98	21/18723	3.94461e-06	0.00038177	0.000293183	SOX9/MGP/COL11A1/COL2A1	4
CC	GO:0031838	haptoglobin-hemoglobin complex	3/101	11/19550	2.14283e-05	0.000445233	0.000375935	HBZ/HBB/HBG1	3
MF	GO:0008201	heparin binding	7/97	166/18368	2.81625e-05	0.000489595	0.000415027	RSPO2/SLIT3/FSTL1/PTN/FBN1/SFRP1/COL11A1	7
CC	GO:0005833	hemoglobin complex	3/101	12/19550	2.84638e-05	0.000532273	0.000449429	HBZ/HBB/HBG1	3
BP	GO:0071560	cellular response to transforming growth factor beta stimulus	9/98	250/18723	6.53882e-06	0.000606476	0.000465748	WNT2/COL1A1/FBN2/SOX9/COL1A2/COL3A1/FBN1/SFRP1/ASPN	9
BP	GO:0098743	cell aggregation	4/98	24/18723	6.91954e-06	0.000616116	0.000473151	SOX9/MGP/COL11A1/COL2A1	4
BP	GO:0071559	response to transforming growth factor beta	9/98	256/18723	7.91626e-06	0.000648736	0.000498201	WNT2/COL1A1/FBN2/SOX9/COL1A2/COL3A1/FBN1/SFRP1/ASPN	9
BP	GO:0090596	sensory organ morphogenesis	9/98	256/18723	7.91626e-06	0.000648736	0.000498201	WNT2/EFEMP1/FBN2/SOX9/PRRX1/PTN/FBN1/COL11A1/COL2A1	9
BP	GO:1901654	response to ketone	8/98	194/18723	8.1602e-06	0.000648736	0.000498201	CLDN4/SLIT3/TNC/SPP1/FIBIN/PTN/SFRP1/CCL21	8
BP	GO:0033273	response to vitamin	6/98	93/18723	9.30191e-06	0.000714002	0.000548323	COL1A1/TNC/MAP1B/SPP1/PTN/SFRP1	6
BP	GO:0046697	decidualization	4/98	26/18723	9.65742e-06	0.000716581	0.000550304	TPPP3/GHRL/SPP1/PTN	4
BP	GO:0003401	axis elongation	4/98	27/18723	1.12916e-05	0.000785469	0.000603207	SOX9/TNC/SFRP1/SFRP2	4
BP	GO:0060512	prostate gland morphogenesis	4/98	27/18723	1.12916e-05	0.000785469	0.000603207	CRIP1/SOX9/TNC/SFRP1	4
MF	GO:0005344	oxygen carrier activity	3/97	14/18368	4.98194e-05	0.000804228	0.00068174	HBZ/HBB/HBG1	3
BP	GO:0010464	regulation of mesenchymal cell proliferation	4/98	28/18723	1.31207e-05	0.000885052	0.000679682	WNT2/SOX9/PRRX1/PTN	4
BP	GO:0060441	epithelial tube branching involved in lung morphogenesis	4/98	29/18723	1.51591e-05	0.000992473	0.000762177	RSPO2/WNT2/SOX9/TNC	4
BP	GO:0048732	gland development	11/98	436/18723	1.74827e-05	0.0011119	0.000853892	WNT2/HES1/SOX2/KRT18/XBP1/CRIP1/SOX9/IGFBP5/TNC/PTN/SFRP1	11
BP	GO:0016055	Wnt signaling pathway	11/98	444/18723	2.06796e-05	0.00127869	0.000981978	RSPO2/WNT2/SOX2/SHISA3/COL1A1/SOX9/GPC6/KANK1/CPE/SFRP1/SFRP2	11
BP	GO:0198738	cell-cell signaling by wnt	11/98	446/18723	2.15539e-05	0.00129673	0.000995831	RSPO2/WNT2/SOX2/SHISA3/COL1A1/SOX9/GPC6/KANK1/CPE/SFRP1/SFRP2	11
BP	GO:0042744	hydrogen peroxide catabolic process	4/98	32/18723	2.26769e-05	0.00132839	0.00102014	HBZ/HBB/HBG1/SNCA	4
BP	GO:0071772	response to BMP	7/98	165/18723	2.56559e-05	0.0013667	0.00104957	HES1/SOX9/FSTL1/FBN1/SFRP1/SFRP2/COL2A1	7
BP	GO:0071773	cellular response to BMP stimulus	7/98	165/18723	2.56559e-05	0.0013667	0.00104957	HES1/SOX9/FSTL1/FBN1/SFRP1/SFRP2/COL2A1	7
BP	GO:0071295	cellular response to vitamin	4/98	33/18723	2.57014e-05	0.0013667	0.00104957	COL1A1/TNC/PTN/SFRP1	4
BP	GO:0051258	protein polymerization	9/98	297/18723	2.57868e-05	0.0013667	0.00104957	TPPP3/ARHGAP28/SNCA/SVIL/KANK1/MAP1B/STMN2/ELN/CCL21	9
BP	GO:0061430	bone trabecula morphogenesis	3/98	12/18723	2.95626e-05	0.00152592	0.00117184	COL1A1/FBN2/SFRP1	3
BP	GO:0060070	canonical Wnt signaling pathway	9/98	303/18723	3.0162e-05	0.00152592	0.00117184	RSPO2/WNT2/SOX2/SHISA3/COL1A1/SOX9/KANK1/SFRP1/SFRP2	9
BP	GO:0001893	maternal placenta development	4/98	35/18723	3.2624e-05	0.00157872	0.00121239	TPPP3/GHRL/SPP1/PTN	4
BP	GO:0033280	response to vitamin D	4/98	35/18723	3.2624e-05	0.00157872	0.00121239	TNC/SPP1/PTN/SFRP1	4
BP	GO:0031667	response to nutrient levels	11/98	474/18723	3.7614e-05	0.00178146	0.00136809	ADM/KRT18/XBP1/GHRL/COL1A1/TNC/MAP1B/SPP1/PTN/SFRP1/SFRP2	11
BP	GO:0030324	lung development	7/98	177/18723	4.02098e-05	0.00185449	0.00142417	RSPO2/WNT2/HES1/SOX9/IGFBP5/TNC/PTN	7
BP	GO:0071542	dopaminergic neuron differentiation	4/98	37/18723	4.08221e-05	0.00185449	0.00142417	RSPO2/WNT2/SFRP1/SFRP2	4
BP	GO:0003206	cardiac chamber morphogenesis	6/98	121/18723	4.16947e-05	0.00185625	0.00142552	WNT2/HES1/SLIT3/CPE/SFRP2/COL11A1	6
BP	GO:0030323	respiratory tube development	7/98	181/18723	4.63515e-05	0.0020231	0.00155366	RSPO2/WNT2/HES1/SOX9/IGFBP5/TNC/PTN	7
BP	GO:0061138	morphogenesis of a branching epithelium	7/98	182/18723	4.80014e-05	0.00205483	0.00157802	RSPO2/WNT2/ADM/SOX9/TNC/SFRP1/SFRP2	7
BP	GO:2000027	regulation of animal organ morphogenesis	6/98	125/18723	5.00392e-05	0.00207896	0.00159655	RSPO2/WNT2/SOX9/GPC6/SFRP1/SFRP2	6
BP	GO:0010463	mesenchymal cell proliferation	4/98	39/18723	5.0433e-05	0.00207896	0.00159655	WNT2/SOX9/PRRX1/PTN	4
BP	GO:0060828	regulation of canonical Wnt signaling pathway	8/98	253/18723	5.49166e-05	0.00222262	0.00170688	RSPO2/SOX2/SHISA3/COL1A1/SOX9/KANK1/SFRP1/SFRP2	8
MF	GO:0004601	peroxidase activity	4/97	51/18368	0.000150985	0.00227484	0.00192837	HBZ/HBB/MGST1/HBG1	4
BP	GO:0015671	oxygen transport	3/98	15/18723	6.04468e-05	0.00240276	0.00184522	HBZ/HBB/HBG1	3
BP	GO:0042476	odontogenesis	6/98	130/18723	6.22957e-05	0.00241807	0.00185698	RSPO2/ADM/COL1A1/COL1A2/TNC/ASPN	6
BP	GO:0045165	cell fate commitment	8/98	258/18723	6.30046e-05	0.00241807	0.00185698	WNT2/HES1/SOX2/SOX9/GAS1/PRRX1/SFRP1/SFRP2	8
BP	GO:0019827	stem cell population maintenance	6/98	131/18723	6.50124e-05	0.00245284	0.00188368	HES1/SOX2/SOX9/PRRX1/PTN/SFRP1	6
CC	GO:0043202	lysosomal lumen	5/101	97/19550	0.000147346	0.00250489	0.00211502	ASAH1/GPC6/BGN/CSPG4/OGN	5
BP	GO:0035019	somatic stem cell population maintenance	4/98	42/18723	6.78109e-05	0.00250858	0.00192648	HES1/SOX2/SOX9/SFRP1	4
BP	GO:0007565	female pregnancy	7/98	193/18723	6.95517e-05	0.00250858	0.00192648	TPPP3/CLDN4/ADM/GHRL/IGFBP5/SPP1/PTN	7
BP	GO:0001892	embryonic placenta development	5/98	82/18723	7.03172e-05	0.00250858	0.00192648	KRT19/WNT2/HES1/ADM/KRT8	5
BP	GO:0043588	skin development	8/98	263/18723	7.20609e-05	0.00250858	0.00192648	CLDN4/TNFRSF19/ASAH1/COL1A1/SOX9/COL1A2/IGFBP5/COL3A1	8
BP	GO:0098727	maintenance of cell number	6/98	134/18723	7.37351e-05	0.00250858	0.00192648	HES1/SOX2/SOX9/PRRX1/PTN/SFRP1	6
BP	GO:1904948	midbrain dopaminergic neuron differentiation	3/98	16/18723	7.41137e-05	0.00250858	0.00192648	WNT2/SFRP1/SFRP2	3
BP	GO:0048678	response to axon injury	5/98	83/18723	7.45168e-05	0.00250858	0.00192648	DPYSL3/TNC/MAP1B/SPP1/PTN	5
BP	GO:0001763	morphogenesis of a branching structure	7/98	196/18723	7.66323e-05	0.00250858	0.00192648	RSPO2/WNT2/ADM/SOX9/TNC/SFRP1/SFRP2	7
BP	GO:0045664	regulation of neuron differentiation	7/98	196/18723	7.66323e-05	0.00250858	0.00192648	HES1/SOX2/TIMP2/SOX9/MAP1B/SFRP1/SFRP2	7
CC	GO:0016327	apicolateral plasma membrane	3/101	21/19550	0.000166356	0.00259238	0.00218889	CLDN4/KRT19/KRT8	3
BP	GO:0031099	regeneration	7/98	198/18723	8.16718e-05	0.00260151	0.00199785	SOX2/ADM/TNC/MAP1B/SPP1/PRRX1/PTN	7
BP	GO:0043254	regulation of protein-containing complex assembly	10/98	428/18723	8.18084e-05	0.00260151	0.00199785	TPPP3/ARHGAP28/SNCA/SVIL/SOX9/KANK1/MAP1B/STMN2/ELN/CCL21	10
BP	GO:0035107	appendage morphogenesis	6/98	138/18723	8.67919e-05	0.00268332	0.00206067	RSPO2/FBN2/SOX9/PRRX1/SFRP2/COL2A1	6
BP	GO:0035108	limb morphogenesis	6/98	138/18723	8.67919e-05	0.00268332	0.00206067	RSPO2/FBN2/SOX9/PRRX1/SFRP2/COL2A1	6
BP	GO:0030850	prostate gland development	4/98	45/18723	8.91879e-05	0.00271962	0.00208855	CRIP1/SOX9/TNC/SFRP1	4
MF	GO:0016684	oxidoreductase activity, acting on peroxide as acceptor	4/97	55/18368	0.00020276	0.00286399	0.00242779	HBZ/HBB/MGST1/HBG1	4
BP	GO:0060541	respiratory system development	7/98	203/18723	9.54635e-05	0.00287165	0.0022053	RSPO2/WNT2/HES1/SOX9/IGFBP5/TNC/PTN	7
BP	GO:0050673	epithelial cell proliferation	10/98	437/18723	9.7126e-05	0.0028827	0.00221379	WNT2/HES1/SOX2/XBP1/GHRL/SOX9/IGFBP5/PTN/SFRP1/SFRP2	10
MF	GO:0050840	extracellular matrix binding	4/97	56/18368	0.000217478	0.00289118	0.00245084	BGN/SPP1/ELN/COL11A1	4
BP	GO:0060348	bone development	7/98	205/18723	0.000101486	0.00295407	0.0022686	GHRL/COL1A1/SOX9/BGN/FBN1/SFRP2/COL2A1	7
BP	GO:0007178	transmembrane receptor protein serine/threonine kinase signaling pathway	9/98	355/18723	0.000102185	0.00295407	0.0022686	HES1/FBN2/COL1A2/COL3A1/FSTL1/FBN1/SFRP1/SFRP2/ASPN	9
BP	GO:0001657	ureteric bud development	5/98	91/18723	0.000115482	0.00329567	0.00253093	CRLF1/EPCAM/HES1/SOX9/SFRP1	5
BP	GO:0072163	mesonephric epithelium development	5/98	92/18723	0.000121616	0.00338397	0.00259875	CRLF1/EPCAM/HES1/SOX9/SFRP1	5
BP	GO:0072164	mesonephric tubule development	5/98	92/18723	0.000121616	0.00338397	0.00259875	CRLF1/EPCAM/HES1/SOX9/SFRP1	5
BP	GO:0048562	embryonic organ morphogenesis	8/98	285/18723	0.000125792	0.00345695	0.00265479	HES1/EFEMP1/FBN2/SOX9/PRRX1/FBN1/COL11A1/COL2A1	8
BP	GO:0060425	lung morphogenesis	4/98	50/18723	0.000135125	0.00366815	0.00281698	RSPO2/WNT2/SOX9/TNC	4
BP	GO:0009612	response to mechanical stimulus	7/98	216/18723	0.000140399	0.0037612	0.00288844	COL1A1/SOX9/COL3A1/TNC/MAP1B/PTN/COL11A1	7
BP	GO:0048592	eye morphogenesis	6/98	151/18723	0.000142415	0.0037612	0.00288844	WNT2/EFEMP1/FBN2/SOX9/PTN/FBN1	6
BP	GO:0015669	gas transport	3/98	20/18723	0.000148597	0.0037612	0.00288844	HBZ/HBB/HBG1	3
BP	GO:0097150	neuronal stem cell population maintenance	3/98	20/18723	0.000148597	0.0037612	0.00288844	HES1/SOX2/PRRX1	3
BP	GO:0001823	mesonephros development	5/98	96/18723	0.000148691	0.0037612	0.00288844	CRLF1/EPCAM/HES1/SOX9/SFRP1	5
BP	GO:0030510	regulation of BMP signaling pathway	5/98	96/18723	0.000148691	0.0037612	0.00288844	HES1/FSTL1/FBN1/SFRP1/SFRP2	5
BP	GO:0009410	response to xenobiotic stimulus	10/98	462/18723	0.00015302	0.00381269	0.00292798	MGST1/SNCA/TGIF1/TIMP2/COL1A1/UCHL1/MAP1B/PTN/SFRP1/SFRP2	10
BP	GO:0070167	regulation of biomineral tissue development	5/98	97/18723	0.000156127	0.00381269	0.00292798	FBN2/SOX9/MGP/PTN/ASPN	5
BP	GO:0044706	multi-multicellular organism process	7/98	220/18723	0.000157241	0.00381269	0.00292798	TPPP3/CLDN4/ADM/GHRL/IGFBP5/SPP1/PTN	7
BP	GO:0031103	axon regeneration	4/98	52/18723	0.000157577	0.00381269	0.00292798	TNC/MAP1B/SPP1/PTN	4
BP	GO:0110149	regulation of biomineralization	5/98	99/18723	0.000171851	0.00411333	0.00315886	FBN2/SOX9/MGP/PTN/ASPN	5
BP	GO:0050678	regulation of epithelial cell proliferation	9/98	381/18723	0.000173903	0.00411817	0.00316258	WNT2/HES1/SOX2/XBP1/GHRL/SOX9/PTN/SFRP1/SFRP2	9
BP	GO:1902903	regulation of supramolecular fiber organization	9/98	383/18723	0.000180828	0.00423709	0.00325391	ARHGAP28/SNCA/SVIL/KANK1/MAP1B/SFRP1/STMN2/ELN/CCL21	9
BP	GO:0098869	cellular oxidant detoxification	5/98	101/18723	0.000188756	0.00437678	0.00336118	HBZ/HBB/MGST1/HBG1/FBLN5	5
BP	GO:0002053	positive regulation of mesenchymal cell proliferation	3/98	22/18723	0.000199217	0.00449486	0.00345186	WNT2/SOX9/PRRX1	3
BP	GO:0060343	trabecula formation	3/98	22/18723	0.000199217	0.00449486	0.00345186	COL1A1/FBN2/SFRP1	3
BP	GO:0071356	cellular response to tumor necrosis factor	7/98	229/18723	0.000201165	0.00449486	0.00345186	KRT18/KRT8/TNFRSF19/ASAH1/COL1A1/SFRP1/CCL21	7
BP	GO:0003205	cardiac chamber development	6/98	161/18723	0.000201925	0.00449486	0.00345186	WNT2/HES1/SLIT3/CPE/SFRP2/COL11A1	6
BP	GO:0040013	negative regulation of locomotion	9/98	391/18723	0.000210875	0.00464761	0.00356917	GHRL/DPYSL3/IGFBP5/COL3A1/KANK1/PTN/SFRP1/SFRP2/CCL21	9
BP	GO:0051494	negative regulation of cytoskeleton organization	6/98	163/18723	0.000215889	0.00471145	0.0036182	ARHGAP28/SNCA/SVIL/KANK1/MAP1B/STMN2	6
BP	GO:0050680	negative regulation of epithelial cell proliferation	6/98	164/18723	0.00022315	0.00482264	0.00370359	SOX2/GHRL/SOX9/PTN/SFRP1/SFRP2	6
BP	GO:0071305	cellular response to vitamin D	3/98	23/18723	0.000228232	0.00486652	0.00373728	TNC/PTN/SFRP1	3
BP	GO:0060560	developmental growth involved in morphogenesis	7/98	234/18723	0.000229553	0.00486652	0.00373728	SLIT3/SOX9/TNC/MAP1B/SPP1/SFRP1/SFRP2	7
BP	GO:0002062	chondrocyte differentiation	5/98	106/18723	0.000236577	0.0049217	0.00377965	EFEMP1/SOX9/SFRP2/COL11A1/COL2A1	5
BP	GO:0090263	positive regulation of canonical Wnt signaling pathway	5/98	106/18723	0.000236577	0.0049217	0.00377965	RSPO2/COL1A1/KANK1/SFRP1/SFRP2	5
BP	GO:0042743	hydrogen peroxide metabolic process	4/98	58/18723	0.000241094	0.00496922	0.00381615	HBZ/HBB/HBG1/SNCA	4
BP	GO:1902904	negative regulation of supramolecular fiber organization	6/98	167/18723	0.000246096	0.00502578	0.00385958	ARHGAP28/SNCA/SVIL/KANK1/MAP1B/STMN2	6
BP	GO:0048736	appendage development	6/98	172/18723	0.00028843	0.00578419	0.00444201	RSPO2/FBN2/SOX9/PRRX1/SFRP2/COL2A1	6
BP	GO:0060173	limb development	6/98	172/18723	0.00028843	0.00578419	0.00444201	RSPO2/FBN2/SOX9/PRRX1/SFRP2/COL2A1	6
BP	GO:0060740	prostate gland epithelium morphogenesis	3/98	25/18723	0.000294163	0.00584648	0.00448985	SOX9/TNC/SFRP1	3
BP	GO:0060562	epithelial tube morphogenesis	8/98	325/18723	0.000307025	0.00604812	0.0046447	RSPO2/WNT2/HES1/ADM/SOX9/TNC/SFRP1/SFRP2	8
BP	GO:0060135	maternal process involved in female pregnancy	4/98	62/18723	0.000311972	0.00609166	0.00467813	TPPP3/GHRL/SPP1/PTN	4
BP	GO:0048771	tissue remodeling	6/98	175/18723	0.000316451	0.00612538	0.00470403	IGFBP5/BGN/SPP1/CSPG4/PTN/SFRP1	6
BP	GO:0030111	regulation of Wnt signaling pathway	8/98	328/18723	0.000326504	0.0062655	0.00481164	RSPO2/SOX2/SHISA3/COL1A1/SOX9/KANK1/SFRP1/SFRP2	8
BP	GO:0030278	regulation of ossification	5/98	115/18723	0.000345262	0.00656883	0.00504458	FBN2/SOX9/MGP/PTN/SFRP1	5
BP	GO:1990748	cellular detoxification	5/98	116/18723	0.000359333	0.00677861	0.00520569	HBZ/HBB/MGST1/HBG1/FBLN5	5
BP	GO:0034612	response to tumor necrosis factor	7/98	253/18723	0.000368342	0.00689016	0.00529135	KRT18/KRT8/TNFRSF19/ASAH1/COL1A1/SFRP1/CCL21	7
BP	GO:0090092	regulation of transmembrane receptor protein serine/threonine kinase signaling pathway	7/98	256/18723	0.000395368	0.00727764	0.00558892	HES1/FBN2/FSTL1/FBN1/SFRP1/SFRP2/ASPN	7
BP	GO:0071300	cellular response to retinoic acid	4/98	66/18723	0.00039667	0.00727764	0.00558892	WNT2/COL1A1/SOX9/TNC	4
BP	GO:0001655	urogenital system development	8/98	338/18723	0.000398864	0.00727764	0.00558892	CRLF1/EPCAM/HES1/CRIP1/SOX9/TNC/FBN1/SFRP1	8
BP	GO:0048545	response to steroid hormone	8/98	339/18723	0.000406766	0.00736148	0.00565331	CLDN4/ADM/COL1A1/SLIT3/SPP1/FIBIN/PTN/SFRP1	8
BP	GO:0071774	response to fibroblast growth factor	5/98	120/18723	0.000420003	0.00753972	0.00579019	SNCA/COL1A1/TNC/SFRP1/FLRT2	5
BP	GO:0030336	negative regulation of cell migration	8/98	344/18723	0.000448215	0.00798181	0.00612969	DPYSL3/IGFBP5/COL3A1/KANK1/PTN/SFRP1/SFRP2/CCL21	8
BP	GO:0009636	response to toxic substance	7/98	262/18723	0.000454184	0.00802392	0.00616203	HBZ/HBB/MGST1/HBG1/CES1/MAP1B/FBLN5	7
BP	GO:0048839	inner ear development	6/98	188/18723	0.00046347	0.0081235	0.0062385	HES1/SOX2/SOX9/PRRX1/COL11A1/COL2A1	6
BP	GO:0003231	cardiac ventricle development	5/98	123/18723	0.00047035	0.00817968	0.00628165	HES1/SLIT3/CPE/SFRP2/COL11A1	5
BP	GO:0097237	cellular response to toxic substance	5/98	124/18723	0.000488103	0.00842261	0.00646821	HBZ/HBB/MGST1/HBG1/FBLN5	5
BP	GO:0034694	response to prostaglandin	3/98	30/18723	0.000509504	0.00865769	0.00664874	TNC/SFRP1/CCL21	3
BP	GO:0060351	cartilage development involved in endochondral bone morphogenesis	3/98	30/18723	0.000509504	0.00865769	0.00664874	COL1A1/SOX9/COL2A1	3
BP	GO:0010975	regulation of neuron projection development	9/98	445/18723	0.000542156	0.00914272	0.00702122	DPYSL3/KANK1/MAP1B/SPP1/PRRX1/PTN/SFRP1/SFRP2/STMN2	9
BP	GO:1903036	positive regulation of response to wounding	4/98	72/18723	0.000552825	0.00925255	0.00710556	CLDN4/XBP1/KANK1/PTN	4
BP	GO:0002063	chondrocyte development	3/98	31/18723	0.00056196	0.00933524	0.00716907	SOX9/SFRP2/COL11A1	3
BP	GO:2000146	negative regulation of cell motility	8/98	359/18723	0.000593615	0.00978806	0.00751681	DPYSL3/IGFBP5/COL3A1/KANK1/PTN/SFRP1/SFRP2/CCL21	8
BP	GO:0003180	aortic valve morphogenesis	3/98	32/18723	0.000617748	0.0101111	0.00776488	SLIT3/SOX9/ELN	3
BP	GO:0090101	negative regulation of transmembrane receptor protein serine/threonine kinase signaling pathway	5/98	131/18723	0.000626884	0.0101857	0.00782221	FBN2/FBN1/SFRP1/SFRP2/ASPN	5
BP	GO:0031589	cell-substrate adhesion	8/98	363/18723	0.000638231	0.0102949	0.00790608	COL1A1/LYVE1/COL3A1/KANK1/PTN/SFRP1/FBLN5/CCL21	8
BP	GO:0045667	regulation of osteoblast differentiation	5/98	132/18723	0.000648895	0.0103916	0.00798035	FBN2/SOX9/IGFBP5/SFRP1/SFRP2	5
BP	GO:0048048	embryonic eye morphogenesis	3/98	33/18723	0.000676952	0.0106872	0.00820732	EFEMP1/FBN2/FBN1	3
BP	GO:0070570	regulation of neuron projection regeneration	3/98	33/18723	0.000676952	0.0106872	0.00820732	SPP1/PRRX1/PTN	3
BP	GO:0051271	negative regulation of cellular component movement	8/98	367/18723	0.000685522	0.0107463	0.00825269	DPYSL3/IGFBP5/COL3A1/KANK1/PTN/SFRP1/SFRP2/CCL21	8
BP	GO:0001101	response to acid chemical	5/98	135/18723	0.000718409	0.0111831	0.00858812	XBP1/KRT8/COL1A1/COL1A2/PTN	5
MF	GO:0043394	proteoglycan binding	3/97	36/18368	0.000898294	0.0112786	0.00956079	TNC/PTN/COL2A1	3
BP	GO:0072073	kidney epithelium development	5/98	136/18723	0.000742774	0.0114248	0.00877373	CRLF1/EPCAM/HES1/SOX9/SFRP1	5
BP	GO:0030500	regulation of bone mineralization	4/98	78/18723	0.000748371	0.0114248	0.00877373	FBN2/SOX9/MGP/PTN	4
BP	GO:0048863	stem cell differentiation	6/98	206/18723	0.000749333	0.0114248	0.00877373	EPCAM/HES1/KRT18/SOX9/PTN/SFRP1	6
MF	GO:0001664	G protein-coupled receptor binding	7/97	295/18368	0.000961377	0.0114353	0.00969366	WNT2/ADM/GHRL/UCHL1/SFRP1/NTS/CCL21	7
BP	GO:0061564	axon development	9/98	467/18723	0.000764717	0.0114808	0.00881678	SLIT3/BOC/TNC/UCHL1/MAP1B/SPP1/TUBB2B/PTN/FLRT2	9
BP	GO:0090090	negative regulation of canonical Wnt signaling pathway	5/98	137/18723	0.000767752	0.0114808	0.00881678	SOX2/SHISA3/SOX9/SFRP1/SFRP2	5
BP	GO:0050679	positive regulation of epithelial cell proliferation	6/98	207/18723	0.000768482	0.0114808	0.00881678	WNT2/XBP1/GHRL/SOX9/PTN/SFRP1	6
BP	GO:0006029	proteoglycan metabolic process	4/98	79/18723	0.000785148	0.0116516	0.00894793	GLCE/BGN/COL11A1/COL2A1	4
BP	GO:0007224	smoothened signaling pathway	5/98	138/18723	0.000793352	0.0116954	0.00898155	HES1/BOC/GAS1/PRRX1/SFRP1	5
BP	GO:0032272	negative regulation of protein polymerization	4/98	80/18723	0.000823184	0.0120553	0.00925797	SNCA/SVIL/KANK1/STMN2	4
MF	GO:0016209	antioxidant activity	4/97	86/18368	0.00111439	0.012233	0.0103699	HBZ/HBB/MGST1/HBG1	4
MF	GO:0019825	oxygen binding	3/97	39/18368	0.0011367	0.012233	0.0103699	HBZ/HBB/HBG1	3
BP	GO:0030177	positive regulation of Wnt signaling pathway	5/98	140/18723	0.000846458	0.0122704	0.00942316	RSPO2/COL1A1/KANK1/SFRP1/SFRP2	5
BP	GO:0050807	regulation of synapse organization	6/98	211/18723	0.000848897	0.0122704	0.00942316	GHRL/SNCA/GPC6/TUBA1A/PTN/FLRT2	6
MF	GO:0035374	chondroitin sulfate binding	2/97	10/18368	0.00120829	0.0124124	0.0105219	DPYSL3/PTN	2
BP	GO:0008584	male gonad development	5/98	141/18723	0.000873984	0.0124711	0.00957727	MGST1/SOX9/SFRP1/SFRP2/COL9A3	5
BP	GO:0031333	negative regulation of protein-containing complex assembly	5/98	141/18723	0.000873984	0.0124711	0.00957727	SNCA/SVIL/SOX9/KANK1/STMN2	5
BP	GO:0043583	ear development	6/98	213/18723	0.000891465	0.0126395	0.0097066	HES1/SOX2/SOX9/PRRX1/COL11A1/COL2A1	6
BP	GO:0046546	development of primary male sexual characteristics	5/98	142/18723	0.000902173	0.0127104	0.00976102	MGST1/SOX9/SFRP1/SFRP2/COL9A3	5
BP	GO:0042692	muscle cell differentiation	8/98	384/18723	0.000919135	0.0128679	0.00988199	KRT19/HES1/ADM/XBP1/KRT8/SOX9/IGFBP5/UCHL1	8
BP	GO:0046785	microtubule polymerization	4/98	83/18723	0.000945082	0.0131288	0.0100824	TPPP3/SNCA/MAP1B/STMN2	4
BP	GO:0003176	aortic valve development	3/98	37/18723	0.000949566	0.0131288	0.0100824	SLIT3/SOX9/ELN	3
BP	GO:0016049	cell growth	9/98	482/18723	0.00095552	0.0131296	0.0100829	SLIT3/SOX9/IGFBP5/FHL1/MAP1B/SPP1/SFRP1/SFRP2/FBLN5	9
BP	GO:0008154	actin polymerization or depolymerization	6/98	218/18723	0.0010051	0.0136424	0.0104768	GHRL/ARHGAP28/SVIL/KANK1/ELN/CCL21	6
BP	GO:0050803	regulation of synapse structure or activity	6/98	218/18723	0.0010051	0.0136424	0.0104768	GHRL/SNCA/GPC6/TUBA1A/PTN/FLRT2	6
BP	GO:0001889	liver development	5/98	147/18723	0.00105339	0.0141256	0.0108479	HES1/KRT18/XBP1/SOX9/PTN	5
BP	GO:0016331	morphogenesis of embryonic epithelium	5/98	147/18723	0.00105339	0.0141256	0.0108479	WNT2/ADM/SOX9/SFRP1/SFRP2	5
BP	GO:0008406	gonad development	6/98	221/18723	0.00107844	0.0143749	0.0110393	MGST1/SLIT3/SOX9/SFRP1/SFRP2/COL9A3	6
BP	GO:0090287	regulation of cellular response to growth factor stimulus	7/98	304/18723	0.00108892	0.0144282	0.0110802	HES1/FBN2/FSTL1/FBN1/SFRP1/SFRP2/ASPN	7
BP	GO:0061008	hepaticobiliary system development	5/98	150/18723	0.00115271	0.0151831	0.01166	HES1/KRT18/XBP1/SOX9/PTN	5
BP	GO:0048754	branching morphogenesis of an epithelial tube	5/98	151/18723	0.00118731	0.0151851	0.0116615	RSPO2/WNT2/SOX9/TNC/SFRP2	5
BP	GO:0009750	response to fructose	2/98	10/18723	0.00118741	0.0151851	0.0116615	KRT18/XBP1	2
BP	GO:0090179	planar cell polarity pathway involved in neural tube closure	2/98	10/18723	0.00118741	0.0151851	0.0116615	SFRP1/SFRP2	2
BP	GO:0097084	vascular associated smooth muscle cell development	2/98	10/18723	0.00118741	0.0151851	0.0116615	HES1/ADM	2
BP	GO:1904338	regulation of dopaminergic neuron differentiation	2/98	10/18723	0.00118741	0.0151851	0.0116615	SFRP1/SFRP2	2
BP	GO:0031111	negative regulation of microtubule polymerization or depolymerization	3/98	40/18723	0.0011938	0.0151851	0.0116615	SNCA/MAP1B/STMN2	3
BP	GO:0030509	BMP signaling pathway	5/98	152/18723	0.00122267	0.0153767	0.0118086	HES1/FSTL1/FBN1/SFRP1/SFRP2	5
BP	GO:0098754	detoxification	5/98	152/18723	0.00122267	0.0153767	0.0118086	HBZ/HBB/MGST1/HBG1/FBLN5	5
BP	GO:0045137	development of primary sexual characteristics	6/98	227/18723	0.0012374	0.0154745	0.0118838	MGST1/SLIT3/SOX9/SFRP1/SFRP2/COL9A3	6
BP	GO:0030901	midbrain development	4/98	90/18723	0.001278	0.015781	0.0121191	WNT2/HES1/SFRP1/SFRP2	4
BP	GO:0060612	adipose tissue development	3/98	41/18723	0.00128318	0.015781	0.0121191	XBP1/GHRL/SELENOM	3
BP	GO:1905314	semi-lunar valve development	3/98	41/18723	0.00128318	0.015781	0.0121191	SLIT3/SOX9/ELN	3
CC	GO:0005614	interstitial matrix	2/101	10/19550	0.00115752	0.0166505	0.0140589	COL14A1/TNC	2
BP	GO:0001764	neuron migration	5/98	156/18723	0.00137197	0.0167802	0.0128865	COL3A1/MAP1B/TUBB2B/FLRT2/TUBB2A	5
BP	GO:0001837	epithelial to mesenchymal transition	5/98	157/18723	0.0014113	0.0169449	0.013013	WNT2/COL1A1/SOX9/SFRP1/SFRP2	5
BP	GO:0060349	bone morphogenesis	4/98	93/18723	0.001443	0.0169449	0.013013	COL1A1/SOX9/SFRP2/COL2A1	4
BP	GO:0035581	sequestering of extracellular ligand from receptor	2/98	11/18723	0.00144633	0.0169449	0.013013	FBN2/FBN1	2
BP	GO:0043589	skin morphogenesis	2/98	11/18723	0.00144633	0.0169449	0.013013	COL1A1/COL1A2	2
BP	GO:0060174	limb bud formation	2/98	11/18723	0.00144633	0.0169449	0.013013	SOX9/COL2A1	2
BP	GO:0072173	metanephric tubule morphogenesis	2/98	11/18723	0.00144633	0.0169449	0.013013	HES1/SOX9	2
BP	GO:0072497	mesenchymal stem cell differentiation	2/98	11/18723	0.00144633	0.0169449	0.013013	KRT18/SOX9	2
BP	GO:0090178	regulation of establishment of planar polarity involved in neural tube closure	2/98	11/18723	0.00144633	0.0169449	0.013013	SFRP1/SFRP2	2
BP	GO:0071496	cellular response to external stimulus	7/98	320/18723	0.00146253	0.0169465	0.0130142	XBP1/COL1A1/SOX9/TNC/PTN/SFRP1/SFRP2	7
BP	GO:0061383	trabecula morphogenesis	3/98	43/18723	0.00147434	0.0169465	0.0130142	COL1A1/FBN2/SFRP1	3
BP	GO:0140353	lipid export from cell	3/98	43/18723	0.00147434	0.0169465	0.0130142	GHRL/SELENOM/SPP1	3
BP	GO:0001558	regulation of cell growth	8/98	414/18723	0.00148454	0.0169465	0.0130142	SLIT3/IGFBP5/FHL1/MAP1B/SPP1/SFRP1/SFRP2/FBLN5	8
BP	GO:0043434	response to peptide hormone	8/98	414/18723	0.00148454	0.0169465	0.0130142	ADM/XBP1/GHRL/COL1A1/IGFBP5/KANK1/MAP1B/FBN1	8
BP	GO:0048762	mesenchymal cell differentiation	6/98	236/18723	0.0015088	0.0171356	0.0131594	WNT2/HES1/COL1A1/SOX9/SFRP1/SFRP2	6
BP	GO:0060711	labyrinthine layer development	3/98	44/18723	0.00157625	0.0178108	0.0136779	WNT2/HES1/ADM	3
BP	GO:0042472	inner ear morphogenesis	4/98	96/18723	0.00162232	0.0182388	0.0140066	SOX9/PRRX1/COL11A1/COL2A1	4
BP	GO:0007517	muscle organ development	7/98	327/18723	0.00165453	0.0185075	0.014213	WNT2/XBP1/TAGLN/SVIL/FHL1/ELN/COL11A1	7
BP	GO:0042060	wound healing	8/98	422/18723	0.00167443	0.018511	0.0142157	SFTA3/CLDN4/HBB/XBP1/COL1A1/COL3A1/TNC/KANK1	8
BP	GO:0035987	endodermal cell differentiation	3/98	45/18723	0.00168246	0.018511	0.0142157	SOX2/COL12A1/COL11A1	3
BP	GO:0085029	extracellular matrix assembly	3/98	45/18723	0.00168246	0.018511	0.0142157	SOX9/COL1A2/FBLN5	3
BP	GO:0009886	post-embryonic animal morphogenesis	2/98	12/18723	0.00172969	0.018511	0.0142157	EFEMP1/FBN1	2
BP	GO:0010454	negative regulation of cell fate commitment	2/98	12/18723	0.00172969	0.018511	0.0142157	HES1/SFRP2	2
BP	GO:0021781	glial cell fate commitment	2/98	12/18723	0.00172969	0.018511	0.0142157	SOX2/SOX9	2
BP	GO:0035933	glucocorticoid secretion	2/98	12/18723	0.00172969	0.018511	0.0142157	GHRL/SELENOM	2
BP	GO:0060221	retinal rod cell differentiation	2/98	12/18723	0.00172969	0.018511	0.0142157	SOX9/PTN	2
BP	GO:0090177	establishment of planar polarity involved in neural tube closure	2/98	12/18723	0.00172969	0.018511	0.0142157	SFRP1/SFRP2	2
BP	GO:0046661	male sex differentiation	5/98	165/18723	0.00175663	0.0187094	0.014368	MGST1/SOX9/SFRP1/SFRP2/COL9A3	5
BP	GO:0050808	synapse organization	8/98	426/18723	0.00177635	0.0188293	0.0144601	GHRL/SNCA/TNC/GPC6/MAP1B/TUBA1A/PTN/FLRT2	8
BP	GO:1903034	regulation of response to wounding	5/98	167/18723	0.00185186	0.0195367	0.0150034	CLDN4/XBP1/KANK1/SPP1/PTN	5
BP	GO:0031668	cellular response to extracellular stimulus	6/98	246/18723	0.00186122	0.0195429	0.0150081	XBP1/COL1A1/TNC/PTN/SFRP1/SFRP2	6
BP	GO:0051489	regulation of filopodium assembly	3/98	47/18723	0.00190809	0.0199409	0.0153138	MYO10/DPYSL3/CCL21	3
BP	GO:0051963	regulation of synapse assembly	4/98	101/18723	0.0019547	0.0203325	0.0156145	GHRL/SNCA/GPC6/FLRT2	4
BP	GO:0045926	negative regulation of growth	6/98	249/18723	0.00197823	0.0204816	0.015729	SLIT3/IGFBP5/FHL1/SPP1/SFRP1/SFRP2	6
BP	GO:0030178	negative regulation of Wnt signaling pathway	5/98	170/18723	0.00200173	0.0206129	0.0158299	SOX2/SHISA3/SOX9/SFRP1/SFRP2	5
BP	GO:0014029	neural crest formation	2/98	13/18723	0.00203722	0.0206129	0.0158299	SOX9/SFRP1	2
BP	GO:0021984	adenohypophysis development	2/98	13/18723	0.00203722	0.0206129	0.0158299	HES1/SOX2	2
BP	GO:1900115	extracellular regulation of signal transduction	2/98	13/18723	0.00203722	0.0206129	0.0158299	FBN2/FBN1	2
BP	GO:1900116	extracellular negative regulation of signal transduction	2/98	13/18723	0.00203722	0.0206129	0.0158299	FBN2/FBN1	2
BP	GO:0045785	positive regulation of cell adhesion	8/98	437/18723	0.00208215	0.0209723	0.0161058	HES1/SOX2/XBP1/MYO10/PTN/SFRP1/SFRP2/CCL21	8
BP	GO:0030833	regulation of actin filament polymerization	5/98	172/18723	0.00210646	0.0211215	0.0162204	ARHGAP28/SVIL/KANK1/ELN/CCL21	5
MF	GO:0005200	structural constituent of cytoskeleton	4/97	103/18368	0.00216724	0.0212955	0.0180521	KRT19/TUBA1A/TUBB2B/TUBB2A	4
BP	GO:0007015	actin filament organization	8/98	442/18723	0.00223421	0.022302	0.017127	GHRL/ARHGAP28/DPYSL3/SVIL/KANK1/SFRP1/ELN/CCL21	8
CC	GO:0001527	microfibril	2/101	12/19550	0.00168629	0.022524	0.0190183	FBN2/FBN1	2
BP	GO:0060688	regulation of morphogenesis of a branching structure	3/98	50/18723	0.00228044	0.0226619	0.0174033	WNT2/SOX9/SFRP1	3
BP	GO:0003214	cardiac left ventricle morphogenesis	2/98	14/18723	0.00236866	0.0232275	0.0178377	CPE/SFRP2	2
BP	GO:0031115	negative regulation of microtubule polymerization	2/98	14/18723	0.00236866	0.0232275	0.0178377	SNCA/STMN2	2
BP	GO:0071481	cellular response to X-ray	2/98	14/18723	0.00236866	0.0232275	0.0178377	SFRP1/SFRP2	2
BP	GO:0032526	response to retinoic acid	4/98	107/18723	0.00241246	0.0234638	0.0180192	WNT2/COL1A1/SOX9/TNC	4
BP	GO:0045668	negative regulation of osteoblast differentiation	3/98	51/18723	0.00241384	0.0234638	0.0180192	SOX9/IGFBP5/SFRP1	3
BP	GO:0007416	synapse assembly	5/98	179/18723	0.00250465	0.0242407	0.0186158	GHRL/SNCA/GPC6/MAP1B/FLRT2	5
BP	GO:0030514	negative regulation of BMP signaling pathway	3/98	52/18723	0.00255198	0.0244858	0.018804	FBN1/SFRP1/SFRP2	3
BP	GO:0060071	Wnt signaling pathway, planar cell polarity pathway	3/98	52/18723	0.00255198	0.0244858	0.018804	GPC6/SFRP1/SFRP2	3
BP	GO:0010721	negative regulation of cell development	5/98	180/18723	0.0025657	0.0245118	0.018824	HES1/KANK1/SPP1/PTN/FBN1	5
CC	GO:0005796	Golgi lumen	4/101	104/19550	0.00207804	0.0245221	0.0207054	GPC6/BGN/CSPG4/OGN	4
CC	GO:0005775	vacuolar lumen	5/101	174/19550	0.00209815	0.0245221	0.0207054	ASAH1/GPC6/BGN/CSPG4/OGN	5
CC	GO:0030426	growth cone	5/101	177/19550	0.00226006	0.0248607	0.0209913	SNCA/DPYSL3/TIMP2/MAP1B/STMN2	5
BP	GO:0050730	regulation of peptidyl-tyrosine phosphorylation	6/98	264/18723	0.00264896	0.0251582	0.0193204	CRLF1/HES1/GHRL/CSPG4/SFRP1/SFRP2	6
BP	GO:0042249	establishment of planar polarity of embryonic epithelium	2/98	15/18723	0.00272377	0.0251582	0.0193204	SFRP1/SFRP2	2
BP	GO:0043508	negative regulation of JUN kinase activity	2/98	15/18723	0.00272377	0.0251582	0.0193204	SFRP1/SFRP2	2
BP	GO:0048569	post-embryonic animal organ development	2/98	15/18723	0.00272377	0.0251582	0.0193204	EFEMP1/FBN1	2
BP	GO:0060026	convergent extension	2/98	15/18723	0.00272377	0.0251582	0.0193204	SFRP1/SFRP2	2
BP	GO:0060253	negative regulation of glial cell proliferation	2/98	15/18723	0.00272377	0.0251582	0.0193204	HES1/PTN	2
BP	GO:0071599	otic vesicle development	2/98	15/18723	0.00272377	0.0251582	0.0193204	SOX9/COL2A1	2
BP	GO:2000345	regulation of hepatocyte proliferation	2/98	15/18723	0.00272377	0.0251582	0.0193204	XBP1/PTN	2
BP	GO:0055001	muscle cell development	5/98	184/18723	0.00282076	0.0259337	0.019916	KRT19/HES1/ADM/KRT8/UCHL1	5
BP	GO:0001706	endoderm formation	3/98	54/18723	0.00284269	0.0259337	0.019916	SOX2/COL12A1/COL11A1	3
BP	GO:0060350	endochondral bone morphogenesis	3/98	54/18723	0.00284269	0.0259337	0.019916	COL1A1/SOX9/COL2A1	3
BP	GO:0007369	gastrulation	5/98	185/18723	0.00288729	0.0262331	0.0201459	SOX2/SFRP1/SFRP2/COL12A1/COL11A1	5
BP	GO:0044344	cellular response to fibroblast growth factor stimulus	4/98	113/18723	0.00293912	0.0265955	0.0204242	SNCA/COL1A1/SFRP1/FLRT2	4
BP	GO:0031345	negative regulation of cell projection organization	5/98	186/18723	0.00295496	0.0266305	0.0204511	DPYSL3/KANK1/SPP1/STMN2/CCL21	5
BP	GO:0003179	heart valve morphogenesis	3/98	55/18723	0.00299538	0.026778	0.0205643	SLIT3/SOX9/ELN	3
BP	GO:0031113	regulation of microtubule polymerization	3/98	55/18723	0.00299538	0.026778	0.0205643	SNCA/MAP1B/STMN2	3
CC	GO:0030427	site of polarized growth	5/101	183/19550	0.00261094	0.0271248	0.022903	SNCA/DPYSL3/TIMP2/MAP1B/STMN2	5
BP	GO:0051962	positive regulation of nervous system development	6/98	272/18723	0.00307	0.0271878	0.0208791	WNT2/HES1/GHRL/MAP1B/PTN/FLRT2	6
BP	GO:0008064	regulation of actin polymerization or depolymerization	5/98	188/18723	0.00309371	0.0271878	0.0208791	ARHGAP28/SVIL/KANK1/ELN/CCL21	5
BP	GO:0030308	negative regulation of cell growth	5/98	188/18723	0.00309371	0.0271878	0.0208791	SLIT3/FHL1/SPP1/SFRP1/SFRP2	5
BP	GO:0097284	hepatocyte apoptotic process	2/98	16/18723	0.00310229	0.0271878	0.0208791	KRT18/KRT8	2
BP	GO:2000095	regulation of Wnt signaling pathway, planar cell polarity pathway	2/98	16/18723	0.00310229	0.0271878	0.0208791	SFRP1/SFRP2	2
BP	GO:0042471	ear morphogenesis	4/98	115/18723	0.00313083	0.0273058	0.0209697	SOX9/PRRX1/COL11A1/COL2A1	4
BP	GO:0031529	ruffle organization	3/98	56/18723	0.00315302	0.0273058	0.0209697	KANK1/CSPG4/CCL21	3
BP	GO:0090175	regulation of establishment of planar polarity	3/98	56/18723	0.00315302	0.0273058	0.0209697	GPC6/SFRP1/SFRP2	3
BP	GO:0030832	regulation of actin filament length	5/98	189/18723	0.00316483	0.0273058	0.0209697	ARHGAP28/SVIL/KANK1/ELN/CCL21	5
BP	GO:0030326	embryonic limb morphogenesis	4/98	116/18723	0.00322981	0.0275462	0.0211543	RSPO2/FBN2/PRRX1/SFRP2	4
BP	GO:0035113	embryonic appendage morphogenesis	4/98	116/18723	0.00322981	0.0275462	0.0211543	RSPO2/FBN2/PRRX1/SFRP2	4
BP	GO:0043200	response to amino acid	4/98	116/18723	0.00322981	0.0275462	0.0211543	XBP1/COL1A1/COL1A2/PTN	4
BP	GO:0007548	sex differentiation	6/98	276/18723	0.0032984	0.0280204	0.0215185	MGST1/SLIT3/SOX9/SFRP1/SFRP2/COL9A3	6
BP	GO:0030041	actin filament polymerization	5/98	191/18723	0.00331059	0.0280204	0.0215185	ARHGAP28/SVIL/KANK1/ELN/CCL21	5
BP	GO:0001654	eye development	7/98	371/18723	0.00335151	0.0282593	0.021702	WNT2/SOX2/EFEMP1/FBN2/SOX9/PTN/FBN1	7
CC	GO:1904724	tertiary granule lumen	3/101	55/19550	0.00288971	0.0284408	0.0240142	HBB/ASAH1/TIMP2	3
BP	GO:0110053	regulation of actin filament organization	6/98	278/18723	0.00341724	0.0287049	0.0220441	ARHGAP28/SVIL/KANK1/SFRP1/ELN/CCL21	6
BP	GO:2000736	regulation of stem cell differentiation	3/98	58/18723	0.00348337	0.029104	0.0223506	HES1/SOX9/PTN	3
BP	GO:0030903	notochord development	2/98	17/18723	0.00350398	0.029104	0.0223506	SOX9/COL2A1	2
BP	GO:0070293	renal absorption	2/98	17/18723	0.00350398	0.029104	0.0223506	CLDN4/HBB	2
BP	GO:0018108	peptidyl-tyrosine phosphorylation	7/98	375/18723	0.00355461	0.0293057	0.0225056	CRLF1/HES1/GHRL/EFEMP1/CSPG4/SFRP1/SFRP2	7
BP	GO:0150063	visual system development	7/98	375/18723	0.00355461	0.0293057	0.0225056	WNT2/SOX2/EFEMP1/FBN2/SOX9/PTN/FBN1	7
BP	GO:0043407	negative regulation of MAP kinase activity	3/98	59/18723	0.00365618	0.0299215	0.0229785	UCHL1/SFRP1/SFRP2	3
BP	GO:0090303	positive regulation of wound healing	3/98	59/18723	0.00365618	0.0299215	0.0229785	CLDN4/XBP1/KANK1	3
BP	GO:0031032	actomyosin structure organization	5/98	196/18723	0.00369609	0.0301374	0.0231442	KRT19/ARHGAP28/KRT8/SFRP1/ELN	5
BP	GO:0018212	peptidyl-tyrosine modification	7/98	378/18723	0.00371299	0.0301647	0.0231652	CRLF1/HES1/GHRL/EFEMP1/CSPG4/SFRP1/SFRP2	7
BP	GO:0001704	formation of primary germ layer	4/98	121/18723	0.00375687	0.0301906	0.0231851	SOX2/SFRP2/COL12A1/COL11A1	4
BP	GO:0001838	embryonic epithelial tube formation	4/98	121/18723	0.00375687	0.0301906	0.0231851	ADM/SOX9/SFRP1/SFRP2	4
BP	GO:0048706	embryonic skeletal system development	4/98	121/18723	0.00375687	0.0301906	0.0231851	COL1A1/PRRX1/COL11A1/COL2A1	4
BP	GO:0007179	transforming growth factor beta receptor signaling pathway	5/98	198/18723	0.00385897	0.030577	0.0234818	FBN2/COL1A2/COL3A1/FBN1/ASPN	5
BP	GO:0031109	microtubule polymerization or depolymerization	4/98	122/18723	0.00386887	0.030577	0.0234818	TPPP3/SNCA/MAP1B/STMN2	4
BP	GO:0048880	sensory system development	7/98	381/18723	0.00387671	0.030577	0.0234818	WNT2/SOX2/EFEMP1/FBN2/SOX9/PTN/FBN1	7
BP	GO:0035930	corticosteroid hormone secretion	2/98	18/18723	0.00392858	0.030577	0.0234818	GHRL/SELENOM	2
BP	GO:0060438	trachea development	2/98	18/18723	0.00392858	0.030577	0.0234818	RSPO2/SOX9	2
BP	GO:0060602	branch elongation of an epithelium	2/98	18/18723	0.00392858	0.030577	0.0234818	SOX9/TNC	2
BP	GO:0060716	labyrinthine layer blood vessel development	2/98	18/18723	0.00392858	0.030577	0.0234818	WNT2/HES1	2
BP	GO:0072234	metanephric nephron tubule development	2/98	18/18723	0.00392858	0.030577	0.0234818	HES1/SOX9	2
BP	GO:2000136	regulation of cell proliferation involved in heart morphogenesis	2/98	18/18723	0.00392858	0.030577	0.0234818	HES1/SOX9	2
BP	GO:0032535	regulation of cellular component size	7/98	383/18723	0.00398887	0.0309381	0.0237591	ARHGAP28/SVIL/KANK1/MAP1B/SPP1/ELN/CCL21	7
BP	GO:0046847	filopodium assembly	3/98	62/18723	0.00420571	0.0325066	0.0249637	MYO10/DPYSL3/CCL21	3
BP	GO:0060485	mesenchyme development	6/98	291/18723	0.00426925	0.0328836	0.0252532	WNT2/HES1/COL1A1/SOX9/SFRP1/SFRP2	6
BP	GO:0061323	cell proliferation involved in heart morphogenesis	2/98	19/18723	0.00437585	0.0333782	0.0256331	HES1/SOX9	2
BP	GO:2000738	positive regulation of stem cell differentiation	2/98	19/18723	0.00437585	0.0333782	0.0256331	SOX9/PTN	2
BP	GO:1901888	regulation of cell junction assembly	5/98	204/18723	0.00437846	0.0333782	0.0256331	GHRL/SNCA/GPC6/SFRP1/FLRT2	5
BP	GO:0001822	kidney development	6/98	293/18723	0.00441311	0.0335276	0.0257477	CRLF1/EPCAM/HES1/SOX9/FBN1/SFRP1	6
CC	GO:0150034	distal axon	6/101	294/19550	0.00422429	0.0346951	0.029295	SNCA/DPYSL3/TIMP2/MAP1B/NTS/STMN2	6
CC	GO:0046658	anchored component of plasma membrane	3/101	63/19550	0.00424574	0.0346951	0.029295	CA4/GPC6/GAS1	3
CC	GO:0016010	dystrophin-associated glycoprotein complex	2/101	19/19550	0.00426731	0.0346951	0.029295	KRT19/KRT8	2
CC	GO:0090665	glycoprotein complex	2/101	19/19550	0.00426731	0.0346951	0.029295	KRT19/KRT8	2
BP	GO:0045995	regulation of embryonic development	3/98	64/18723	0.00459843	0.0348167	0.0267378	WNT2/HES1/SFRP2	3
BP	GO:0003170	heart valve development	3/98	65/18723	0.00480284	0.0361186	0.0277376	SLIT3/SOX9/ELN	3
BP	GO:1905330	regulation of morphogenesis of an epithelium	3/98	65/18723	0.00480284	0.0361186	0.0277376	WNT2/SOX9/SFRP1	3
MF	GO:0005179	hormone activity	4/97	122/18368	0.00399034	0.0361302	0.0306274	ADM/GHRL/FBN1/NTS	4
MF	GO:0098641	cadherin binding involved in cell-cell adhesion	2/97	18/18368	0.0039967	0.0361302	0.0306274	EPCAM/KRT18	2
BP	GO:0071379	cellular response to prostaglandin stimulus	2/98	20/18723	0.00484555	0.0363171	0.02789	TNC/SFRP1	2
BP	GO:0045600	positive regulation of fat cell differentiation	3/98	66/18723	0.00501265	0.0374435	0.028755	XBP1/SFRP1/SFRP2	3
BP	GO:0072001	renal system development	6/98	302/18723	0.00510522	0.0379577	0.0291499	CRLF1/EPCAM/HES1/SOX9/FBN1/SFRP1	6
BP	GO:0072175	epithelial tube formation	4/98	132/18723	0.00511559	0.0379577	0.0291499	ADM/SOX9/SFRP1/SFRP2	4
BP	GO:0010565	regulation of cellular ketone metabolic process	4/98	133/18723	0.00525339	0.038722	0.0297369	ADM/CES1/SNCA/SOX9	4
BP	GO:0046328	regulation of JNK cascade	4/98	133/18723	0.00525339	0.038722	0.0297369	TNFRSF19/SFRP1/SFRP2/CCL21	4
BP	GO:0033630	positive regulation of cell adhesion mediated by integrin	2/98	21/18723	0.00533742	0.0388271	0.0298176	SFRP2/CCL21	2
BP	GO:0044342	type B pancreatic cell proliferation	2/98	21/18723	0.00533742	0.0388271	0.0298176	IGFBP5/SFRP1	2
BP	GO:0072170	metanephric tubule development	2/98	21/18723	0.00533742	0.0388271	0.0298176	HES1/SOX9	2
BP	GO:0072243	metanephric nephron epithelium development	2/98	21/18723	0.00533742	0.0388271	0.0298176	HES1/SOX9	2
BP	GO:0031669	cellular response to nutrient levels	5/98	215/18723	0.00545754	0.0395716	0.0303893	XBP1/COL1A1/TNC/PTN/SFRP1	5
BP	GO:0045665	negative regulation of neuron differentiation	3/98	69/18723	0.00567499	0.040882	0.0313956	HES1/SOX2/SOX9	3
BP	GO:0050810	regulation of steroid biosynthetic process	3/98	69/18723	0.00567499	0.040882	0.0313956	ADM/CES1/ASAH1	3
BP	GO:0010977	negative regulation of neuron projection development	4/98	137/18723	0.00582947	0.041613	0.031957	DPYSL3/KANK1/SPP1/STMN2	4
BP	GO:0030879	mammary gland development	4/98	137/18723	0.00582947	0.041613	0.031957	WNT2/XBP1/SOX9/IGFBP5	4
BP	GO:0072574	hepatocyte proliferation	2/98	22/18723	0.00585124	0.041613	0.031957	XBP1/PTN	2
BP	GO:0072575	epithelial cell proliferation involved in liver morphogenesis	2/98	22/18723	0.00585124	0.041613	0.031957	XBP1/PTN	2
BP	GO:0097191	extrinsic apoptotic signaling pathway	5/98	219/18723	0.00589283	0.0417753	0.0320817	KRT18/KRT8/SFRP1/SFRP2/COL2A1	5
BP	GO:0010810	regulation of cell-substrate adhesion	5/98	221/18723	0.00611943	0.0430103	0.0330301	COL1A1/KANK1/PTN/SFRP1/CCL21	5
BP	GO:0045598	regulation of fat cell differentiation	4/98	139/18723	0.0061327	0.0430103	0.0330301	HES1/XBP1/SFRP1/SFRP2	4
BP	GO:0003208	cardiac ventricle morphogenesis	3/98	71/18723	0.00614433	0.0430103	0.0330301	CPE/SFRP2/COL11A1	3
BP	GO:0071230	cellular response to amino acid stimulus	3/98	71/18723	0.00614433	0.0430103	0.0330301	XBP1/COL1A1/COL1A2	3
BP	GO:0007409	axonogenesis	7/98	418/18723	0.00637941	0.0434814	0.0333919	SLIT3/BOC/UCHL1/MAP1B/SPP1/TUBB2B/FLRT2	7
BP	GO:0034695	response to prostaglandin E	2/98	23/18723	0.00638677	0.0434814	0.0333919	SFRP1/CCL21	2
BP	GO:0035929	steroid hormone secretion	2/98	23/18723	0.00638677	0.0434814	0.0333919	GHRL/SELENOM	2
BP	GO:0072576	liver morphogenesis	2/98	23/18723	0.00638677	0.0434814	0.0333919	XBP1/PTN	2
BP	GO:0001736	establishment of planar polarity	3/98	72/18723	0.00638743	0.0434814	0.0333919	GPC6/SFRP1/SFRP2	3
BP	GO:0007164	establishment of tissue polarity	3/98	72/18723	0.00638743	0.0434814	0.0333919	GPC6/SFRP1/SFRP2	3
BP	GO:0033627	cell adhesion mediated by integrin	3/98	72/18723	0.00638743	0.0434814	0.0333919	FBN1/SFRP2/CCL21	3
BP	GO:0035567	non-canonical Wnt signaling pathway	3/98	72/18723	0.00638743	0.0434814	0.0333919	GPC6/SFRP1/SFRP2	3
BP	GO:1901880	negative regulation of protein depolymerization	3/98	72/18723	0.00638743	0.0434814	0.0333919	SVIL/MAP1B/STMN2	3
BP	GO:0032355	response to estradiol	4/98	141/18723	0.00644625	0.043748	0.0335966	COL1A1/MAP1B/PTN/SFRP1	4
BP	GO:0034329	cell junction assembly	7/98	420/18723	0.00654255	0.0442666	0.0339949	CLDN4/GHRL/SNCA/GPC6/MAP1B/SFRP1/FLRT2	7
CC	GO:0042383	sarcolemma	4/101	138/19550	0.00572154	0.0445804	0.0376417	KRT19/KRT8/AHNAK/BGN	4
CC	GO:0005925	focal adhesion	7/101	418/19550	0.00597337	0.0446808	0.0377265	HMGA1/SVIL/AHNAK/TNC/FHL1/CSPG4/FLRT2	7
BP	GO:0051145	smooth muscle cell differentiation	3/98	73/18723	0.00663622	0.0447643	0.0343771	HES1/ADM/SOX9	3
CC	GO:0071682	endocytic vesicle lumen	2/101	23/19550	0.00622939	0.0448037	0.0378303	HBB/SCGB3A2	2
CC	GO:0030055	cell-substrate junction	7/101	425/19550	0.00652291	0.0451772	0.0381457	HMGA1/SVIL/AHNAK/TNC/FHL1/CSPG4/FLRT2	7
BP	GO:0030010	establishment of cell polarity	4/98	143/18723	0.00677029	0.0453935	0.0348603	HES1/KANK1/MAP1B/CCL21	4
BP	GO:0070555	response to interleukin-1	4/98	143/18723	0.00677029	0.0453935	0.0348603	SNCA/SOX9/SFRP1/CCL21	4
BP	GO:0003151	outflow tract morphogenesis	3/98	74/18723	0.0068907	0.0460622	0.0353738	HES1/SFRP2/ELN	3
BP	GO:0043010	camera-type eye development	6/98	322/18723	0.00692502	0.046153	0.0354435	WNT2/EFEMP1/FBN2/SOX9/PTN/FBN1	6
BP	GO:0043627	response to estrogen	3/98	75/18723	0.00715092	0.0475163	0.0364905	KRT19/GHRL/SFRP1	3
BP	GO:0021536	diencephalon development	3/98	76/18723	0.00741691	0.0491371	0.0377352	HES1/SOX2/PTN	3
BP	GO:0032331	negative regulation of chondrocyte differentiation	2/98	25/18723	0.00752199	0.0492469	0.0378195	EFEMP1/SOX9	2
BP	GO:0060706	cell differentiation involved in embryonic placenta development	2/98	25/18723	0.00752199	0.0492469	0.0378195	KRT19/KRT8	2
BP	GO:0072207	metanephric epithelium development	2/98	25/18723	0.00752199	0.0492469	0.0378195	HES1/SOX9	2
BP	GO:1905048	regulation of metallopeptidase activity	2/98	25/18723	0.00752199	0.0492469	0.0378195	CLDN4/TIMP2	2
MF	GO:0002020	protease binding	4/97	135/18368	0.00570779	0.0496138	0.0420574	TIMP2/COL1A1/COL1A2/COL3A1	4
BP	GO:0007160	cell-matrix adhesion	5/98	233/18723	0.00760943	0.0496435	0.0381241	LYVE1/COL3A1/SFRP1/FBLN5/CCL21	5
BP	GO:0035148	tube formation	4/98	148/18723	0.00762716	0.0496435	0.0381241	ADM/SOX9/SFRP1/SFRP2	4
MF	GO:0005540	hyaluronic acid binding	2/97	22/18368	0.005952	0.0498205	0.0422325	LYVE1/HAPLN1	2
BP	GO:0007492	endoderm development	3/98	77/18723	0.0076887	0.0498981	0.0383196	SOX2/COL12A1/COL11A1	3

## Sheet: 10PCW
ONTOLOGY	ID	Description	GeneRatio	BgRatio	pvalue	p.adjust	qvalue	geneID	Count
CC	GO:0022626	cytosolic ribosome	15/194	102/19550	8.46174e-14	3.24931e-11	2.55634e-11	HBA2/HBA1/RPL23A/RPL30/RPS25/RPS18/RPL31/RPL41/RPL38/RPS14/RPL18/RPL10/RPL35A/RPL7A/RPL10A	15
CC	GO:0005840	ribosome	18/194	240/19550	3.27198e-11	4.28035e-09	3.36749e-09	HBA2/HBA1/RPL23A/RPL30/RPS25/RPS18/RPL31/RACK1/RPL41/RPL38/RPS14/SERP1/RPL18/RPL10/RPL35A/RPL22L1/RPL7A/RPL10A	18
CC	GO:0044391	ribosomal subunit	16/194	180/19550	3.34403e-11	4.28035e-09	3.36749e-09	HBA2/HBA1/RPL23A/RPL30/RPS25/RPS18/RPL31/RACK1/RPL41/RPL38/RPS14/RPL18/RPL10/RPL35A/RPL7A/RPL10A	16
CC	GO:0005925	focal adhesion	22/194	418/19550	1.99959e-10	1.7533e-08	1.37938e-08	ANXA1/ITGA1/THY1/MCAM/CNN1/PDLIM1/RPL30/RPS18/RPL31/RPL38/RPS14/DAG1/RPL18/EVL/BSG/SDC4/RPL7A/HSPA5/RPL10A/PPIB/HSPA1B/HSPA1A	22
CC	GO:0022625	cytosolic large ribosomal subunit	10/194	58/19550	2.5323e-10	1.7533e-08	1.37938e-08	RPL23A/RPL30/RPL31/RPL41/RPL38/RPL18/RPL10/RPL35A/RPL7A/RPL10A	10
CC	GO:0030055	cell-substrate junction	22/194	425/19550	2.73954e-10	1.7533e-08	1.37938e-08	ANXA1/ITGA1/THY1/MCAM/CNN1/PDLIM1/RPL30/RPS18/RPL31/RPL38/RPS14/DAG1/RPL18/EVL/BSG/SDC4/RPL7A/HSPA5/RPL10A/PPIB/HSPA1B/HSPA1A	22
BP	GO:0002181	cytoplasmic translation	15/188	148/18723	2.48562e-11	7.56127e-08	6.12772e-08	RPL23A/EIF4A2/RPL30/RPS25/RPS18/RPL31/RPL41/RPL38/RPS14/RPL18/RPL10/RPL35A/RPL22L1/RPL7A/RPL10A	15
CC	GO:0062023	collagen-containing extracellular matrix	20/194	425/19550	9.42685e-09	5.1713e-07	4.06843e-07	ANXA1/COL3A1/ELN/VWF/EDIL3/FN1/COL4A2/OGN/DAG1/COL13A1/SEMA3B/ASPN/FGFR2/ANXA2/SERPING1/SERPINF1/GDF15/A2M/CLU/LAMB3	20
CC	GO:0042788	polysomal ribosome	7/194	32/19550	2.31961e-08	1.11341e-06	8.75957e-07	RPL30/RPL31/RPL41/RPL38/RPL18/RPL7A/RPL10A	7
MF	GO:0003735	structural constituent of ribosome	14/187	182/18368	5.33499e-09	2.11799e-06	1.76897e-06	RPL23A/RPL30/RPS25/RPS18/RPL31/RPL41/RPL38/RPS14/RPL18/RPL10/RPL35A/RPL22L1/RPL7A/RPL10A	14
BP	GO:0042060	wound healing	21/188	422/18723	1.74524e-09	2.65451e-06	2.15124e-06	HBB/ANXA1/MYL9/COL3A1/VWF/FN1/MCAM/PLAT/TPM1/PRCP/DAG1/DDR1/CLDN3/SDC4/FGFR2/SFTA3/ANXA2/SERPING1/XBP1/GNAS/CLDN4	21
CC	GO:0042470	melanosome	10/194	109/19550	1.33584e-07	5.12964e-06	4.03565e-06	MYH11/SYPL1/HSP90AA1/RAB7A/BSG/HSP90AB1/HSPA5/ANXA2/SERPINF1/PPIB	10
CC	GO:0048770	pigment granule	10/194	109/19550	1.33584e-07	5.12964e-06	4.03565e-06	MYH11/SYPL1/HSP90AA1/RAB7A/BSG/HSP90AB1/HSPA5/ANXA2/SERPINF1/PPIB	10
CC	GO:0015934	large ribosomal subunit	10/194	113/19550	1.87983e-07	6.56233e-06	5.1628e-06	RPL23A/RPL30/RPL31/RPL41/RPL38/RPL18/RPL10/RPL35A/RPL7A/RPL10A	10
CC	GO:0072562	blood microparticle	11/194	146/19550	2.36113e-07	7.55561e-06	5.94424e-06	HBG2/HBA2/HBA1/ACTG2/HBB/FN1/SERPING1/A2M/CLU/HSPA1B/HSPA1A	11
CC	GO:0034774	secretory granule lumen	15/194	322/19550	8.25057e-07	2.43709e-05	1.91734e-05	VWF/FN1/TUBB4B/FTL/HSP90AA1/HUWE1/HSP90AB1/TMSB4X/ANXA2/SERPING1/NPC2/A2M/CLU/GRP/GHRL	15
CC	GO:0060205	cytoplasmic vesicle lumen	15/194	325/19550	9.26779e-07	2.54202e-05	1.99989e-05	VWF/FN1/TUBB4B/FTL/HSP90AA1/HUWE1/HSP90AB1/TMSB4X/ANXA2/SERPING1/NPC2/A2M/CLU/GRP/GHRL	15
CC	GO:0031983	vesicle lumen	15/194	327/19550	1.00072e-06	2.56186e-05	2.0155e-05	VWF/FN1/TUBB4B/FTL/HSP90AA1/HUWE1/HSP90AB1/TMSB4X/ANXA2/SERPING1/NPC2/A2M/CLU/GRP/GHRL	15
MF	GO:0045296	cadherin binding	16/187	332/18368	3.06619e-07	6.08639e-05	5.08342e-05	ANXA1/PDLIM1/RPL23A/RACK1/BSG/RAB11B/HSP90AB1/PCBP1/RPL7A/HSPA5/ANXA2/CDH1/DNAJB1/PUF60/EPCAM/HSPA1A	16
CC	GO:0071682	endocytic vesicle lumen	5/194	23/19550	2.65926e-06	6.38223e-05	5.02111e-05	HBA2/HBA1/HBB/HSP90AA1/SCGB3A2	5
CC	GO:0031838	haptoglobin-hemoglobin complex	4/194	11/19550	2.93792e-06	6.63625e-05	5.22096e-05	HBG2/HBA2/HBA1/HBB	4
CC	GO:0005844	polysome	7/194	66/19550	4.03713e-06	8.61254e-05	6.77577e-05	RPL30/RPL31/RPL41/RPL38/RPL18/RPL7A/RPL10A	7
CC	GO:0005833	hemoglobin complex	4/194	12/19550	4.37269e-06	8.83743e-05	6.95269e-05	HBG2/HBA2/HBA1/HBB	4
MF	GO:0005201	extracellular matrix structural constituent	11/187	172/18368	1.5422e-06	0.000204084	0.000170453	COL3A1/ELN/VWF/EDIL3/FN1/COL4A2/OGN/COL13A1/ASPN/ANOS1/LAMB3	11
MF	GO:0031720	haptoglobin binding	4/187	10/18368	2.08265e-06	0.000206703	0.000172641	HBG2/HBA2/HBA1/HBB	4
MF	GO:0044183	protein folding chaperone	6/187	40/18368	2.95791e-06	0.000234858	0.000196156	ZMYND10/HSP90AB1/HSPA5/DNAJB1/HSPA1B/HSPA1A	6
MF	GO:0051082	unfolded protein binding	9/187	122/18368	4.39721e-06	0.000290949	0.000243004	TUBB4B/HSP90AA1/HSP90AB1/HSPA5/DNAJB1/PPIB/CLU/HSPA1B/HSPA1A	9
CC	GO:0005790	smooth endoplasmic reticulum	5/194	33/19550	1.73048e-05	0.000332253	0.000261394	RPL10/SRI/PGRMC1/HSPA5/PPIB	5
MF	GO:0005518	collagen binding	7/187	69/18368	6.41633e-06	0.000363897	0.000303931	VWF/ITGA1/FN1/ADGRG6/DDR1/ASPN/PPIB	7
MF	GO:0005344	oxygen carrier activity	4/187	14/18368	9.61517e-06	0.000477153	0.000398524	HBG2/HBA2/HBA1/HBB	4
CC	GO:0016328	lateral plasma membrane	6/194	61/19550	3.11753e-05	0.000570062	0.000448486	ANXA1/NUMA1/CLDN3/CDH1/CLDN4/EPCAM	6
BP	GO:0035966	response to topologically incorrect protein	11/188	159/18723	6.20678e-07	0.000629367	0.000510045	RACK1/HSP90AA1/SERP1/HSP90AB1/AGR2/HSPA5/DNAJB1/XBP1/CLU/HSPA1B/HSPA1A	11
CC	GO:0031093	platelet alpha granule lumen	6/194	67/19550	5.33369e-05	0.000930971	0.000732425	VWF/FN1/TMSB4X/SERPING1/A2M/CLU	6
BP	GO:0006986	response to unfolded protein	10/188	137/18723	1.24832e-06	0.000949349	0.00076936	RACK1/HSP90AA1/SERP1/HSP90AB1/AGR2/HSPA5/DNAJB1/XBP1/HSPA1B/HSPA1A	10
CC	GO:0022627	cytosolic small ribosomal subunit	5/194	42/19550	5.76949e-05	0.000963253	0.000757823	HBA2/HBA1/RPS25/RPS18/RPS14	5
MF	GO:0098641	cadherin binding involved in cell-cell adhesion	4/187	18/18368	2.847e-05	0.00109175	0.000911841	ANXA1/PDLIM1/ANXA2/EPCAM	4
MF	GO:0098631	cell adhesion mediator activity	6/187	59/18368	2.95803e-05	0.00109175	0.000911841	ANXA1/ITGA1/PDLIM1/BSG/ANXA2/EPCAM	6
MF	GO:0097718	disordered domain specific binding	5/187	36/18368	3.025e-05	0.00109175	0.000911841	FN1/HSP90AA1/NUMA1/HSP90AB1/HSPA1A	5
CC	GO:0005788	endoplasmic reticulum lumen	12/194	313/19550	7.19578e-05	0.00113776	0.000895111	COL3A1/MSLN/FN1/COL4A2/PRSS23/DAG1/COL13A1/HSPA5/SERPING1/PPIB/CLU/GHRL	12
CC	GO:0015935	small ribosomal subunit	6/194	71/19550	7.40728e-05	0.00113776	0.000895111	HBA2/HBA1/RPS25/RPS18/RACK1/RPS14	6
BP	GO:0051131	chaperone-mediated protein complex assembly	5/188	23/18723	2.81179e-06	0.00171069	0.00138636	HSP90AA1/HOPX/HSP90AB1/CLU/HSPA1A	5
MF	GO:0004867	serine-type endopeptidase inhibitor activity	7/187	98/18368	6.42066e-05	0.00198396	0.00165703	ANOS1/ANXA2/SPINT1/SERPING1/SERPINF1/SPINT2/A2M	7
MF	GO:0008307	structural constituent of muscle	5/187	42/18368	6.4966e-05	0.00198396	0.00165703	MYL9/MYH11/TPM2/TPM1/DAG1	5
BP	GO:0061077	chaperone-mediated protein folding	7/188	67/18723	4.81278e-06	0.00206881	0.00167658	FKBP2/HSPA5/DNAJB1/PPIB/CLU/HSPA1B/HSPA1A	7
BP	GO:0061564	axon development	17/188	467/18723	5.09373e-06	0.00206881	0.00167658	FN1/THY1/PLXND1/CERS2/HSP90AA1/DAG1/NKX2-1/CRABP2/EFNB3/BSG/DDR1/SEMA3B/S100B/HSP90AB1/FGFR2/NGFR/ANOS1	17
BP	GO:0060562	epithelial tube morphogenesis	14/188	325/18723	5.44065e-06	0.00206881	0.00167658	OSR1/PLXND1/DAG1/NKX2-1/DDR1/IRX2/SDC4/FGFR2/CELSR1/IRX3/SPINT1/HES1/SPINT2/HHIP	14
CC	GO:0043292	contractile fiber	10/194	239/19550	0.000142791	0.00210891	0.00165915	MYL9/MYH11/ACTA2/TPM2/DES/TPM1/PDLIM1/DAG1/SRI/SDC4	10
BP	GO:0060441	epithelial tube branching involved in lung morphogenesis	5/188	29/18723	9.44998e-06	0.00306627	0.00248493	DAG1/NKX2-1/FGFR2/CELSR1/HHIP	5
BP	GO:0042176	regulation of protein catabolic process	15/188	391/18723	1.00798e-05	0.00306627	0.00248493	NUPR1/RACK1/CAMLG/HSP90AA1/NEDD4L/HUWE1/RAB7A/SUMO2/HSP90AB1/OGT/ANXA2/CDH1/CLU/HSPA1B/HSPA1A	15
BP	GO:0015671	oxygen transport	4/188	15/18723	1.23252e-05	0.00340847	0.00276226	HBG2/HBA2/HBA1/HBB	4
MF	GO:0001618	virus receptor activity	6/187	76/18368	0.000124399	0.00341123	0.00284909	DAG1/EFNB3/BSG/CLDN6/HSPA1B/HSPA1A	6
MF	GO:0140272	exogenous protein binding	6/187	77/18368	0.000133783	0.00341123	0.00284909	DAG1/EFNB3/BSG/CLDN6/HSPA1B/HSPA1A	6
MF	GO:0098632	cell-cell adhesion mediator activity	5/187	49/18368	0.00013748	0.00341123	0.00284909	ANXA1/PDLIM1/BSG/ANXA2/EPCAM	5
CC	GO:0140534	endoplasmic reticulum protein-containing complex	7/194	125/19550	0.000252804	0.00359544	0.00282865	ARL6IP1/CAMLG/RPN2/HSPA5/SSR4/PPIB/SEC11C	7
MF	GO:0004601	peroxidase activity	5/187	51/18368	0.000166598	0.00389056	0.00324944	HBG2/HBA2/HBA1/HBB/MGST1	5
CC	GO:0031091	platelet alpha granule	6/194	91/19550	0.000292645	0.00401341	0.00315748	VWF/FN1/TMSB4X/SERPING1/A2M/CLU	6
BP	GO:0016331	morphogenesis of embryonic epithelium	9/188	147/18723	1.79272e-05	0.00419572	0.00340025	OSR1/ALDH1A2/IRX2/SDC4/FGFR2/CELSR1/IRX3/SPINT1/SPINT2	9
BP	GO:1905897	regulation of response to endoplasmic reticulum stress	7/188	82/18723	1.85368e-05	0.00419572	0.00340025	NUPR1/RACK1/AGR2/HSPA5/XBP1/CLU/HSPA1A	7
BP	GO:0019058	viral life cycle	13/188	317/18723	1.99702e-05	0.00419572	0.00340025	TOP2A/DAG1/RAB7A/DDX5/EFNB3/BSG/HSP90AB1/PCBP1/CLDN6/VAMP8/PPIB/HSPA1B/HSPA1A	13
BP	GO:0090083	regulation of inclusion body assembly	4/188	17/18723	2.11545e-05	0.00419572	0.00340025	DNAJB1/CLU/HSPA1B/HSPA1A	4
BP	GO:0007409	axonogenesis	15/188	418/18723	2.20682e-05	0.00419572	0.00340025	FN1/THY1/PLXND1/HSP90AA1/DAG1/NKX2-1/CRABP2/EFNB3/BSG/SEMA3B/S100B/HSP90AB1/FGFR2/NGFR/ANOS1	15
MF	GO:0051787	misfolded protein binding	4/187	29/18368	0.000202454	0.00446523	0.00372941	HSPA5/CLU/HSPA1B/HSPA1A	4
CC	GO:0005775	vacuolar lumen	8/194	174/19550	0.000354294	0.00469134	0.00369083	TUBB4B/OGN/FTL/HSP90AA1/SDC4/ANXA2/NPC2/PLD3	8
BP	GO:0001763	morphogenesis of a branching structure	10/188	196/18723	2.98528e-05	0.00477054	0.00386608	PLXND1/DAG1/NKX2-1/COL13A1/DDR1/FGFR2/CELSR1/SPINT1/SPINT2/HHIP	10
BP	GO:0050878	regulation of body fluid levels	14/188	379/18723	3.04375e-05	0.00477054	0.00386608	HBB/MYL9/COL3A1/VWF/FN1/PLAT/DDR1/AGR2/ANXA2/VAMP8/SERPING1/XBP1/GNAS/CLDN4	14
BP	GO:0044403	biological process involved in symbiotic interaction	12/188	290/18723	3.83713e-05	0.00477054	0.00386608	FN1/DAG1/RAB7A/EFNB3/BSG/HDAC1/HSP90AB1/CLDN6/VAMP8/PPIB/HSPA1B/HSPA1A	12
BP	GO:0001655	urogenital system development	13/188	338/18723	3.88965e-05	0.00477054	0.00386608	ANXA1/ACTA2/OSR1/ALDH1A2/PLXND1/IRX2/SDC4/FGFR2/IRX3/HES1/SERPINF1/EPCAM/CRLF1	13
BP	GO:0060485	mesenchyme development	12/188	291/18723	3.96754e-05	0.00477054	0.00386608	ACTG2/ACTA2/FN1/OSR1/ALDH1A2/DAG1/NKX2-1/DDX5/SEMA3B/FGFR2/DDX17/HES1	12
BP	GO:0015669	gas transport	4/188	20/18723	4.20607e-05	0.00477054	0.00386608	HBG2/HBA2/HBA1/HBB	4
BP	GO:0001822	kidney development	12/188	293/18723	4.23996e-05	0.00477054	0.00386608	ACTA2/OSR1/ALDH1A2/PLXND1/IRX2/SDC4/FGFR2/IRX3/HES1/SERPINF1/EPCAM/CRLF1	12
BP	GO:0040013	negative regulation of locomotion	14/188	391/18723	4.27324e-05	0.00477054	0.00386608	COL3A1/THY1/TPM1/CERS2/DAG1/NKX2-1/EVL/SEMA3B/CLDN3/NGFR/CDH1/SERPINF1/SPINT2/GHRL	14
BP	GO:0051960	regulation of nervous system development	15/188	443/18723	4.30206e-05	0.00477054	0.00386608	FN1/THY1/PLXND1/CERS2/DAG1/CRABP2/EFNB3/SEMA3B/S100B/HDAC1/HES6/SPINT1/HES1/SERPINF1/GHRL	15
BP	GO:0071560	cellular response to transforming growth factor beta stimulus	11/188	250/18723	4.6643e-05	0.00477054	0.00386608	COL3A1/COL4A2/NKX2-1/ASPN/HSP90AB1/HSPA5/FGFR2/CDKN1C/GDF15/ZFP36L2/HSPA1A	11
BP	GO:0045429	positive regulation of nitric oxide biosynthetic process	5/188	40/18723	4.78797e-05	0.00477054	0.00386608	HBB/DDAH2/HSP90AA1/HSP90AB1/CLU	5
BP	GO:0048511	rhythmic process	12/188	298/18723	4.99305e-05	0.00477054	0.00386608	RACK1/TOP2A/NKX2-1/HUWE1/DDX5/HDAC1/HSPA5/NGFR/OGT/SERPINF1/CLDN4/GHRL	12
BP	GO:0034620	cellular response to unfolded protein	7/188	96/18723	5.16465e-05	0.00477054	0.00386608	RACK1/SERP1/AGR2/HSPA5/XBP1/HSPA1B/HSPA1A	7
BP	GO:1904407	positive regulation of nitric oxide metabolic process	5/188	41/18723	5.40885e-05	0.00477054	0.00386608	HBB/DDAH2/HSP90AA1/HSP90AB1/CLU	5
BP	GO:0030198	extracellular matrix organization	12/188	301/18723	5.49838e-05	0.00477054	0.00386608	MYH11/COL3A1/ELN/COL4A2/OLFML2A/DAG1/COL13A1/DDR1/ANXA2/SPINT1/SPINT2/LAMB3	12
BP	GO:1903362	regulation of cellular protein catabolic process	11/188	255/18723	5.57841e-05	0.00477054	0.00386608	NUPR1/RACK1/CAMLG/HSP90AA1/SUMO2/HSP90AB1/OGT/ANXA2/CLU/HSPA1B/HSPA1A	11
BP	GO:0072175	epithelial tube formation	8/188	132/18723	5.67593e-05	0.00477054	0.00386608	OSR1/IRX2/SDC4/FGFR2/CELSR1/IRX3/SPINT1/SPINT2	8
BP	GO:0043062	extracellular structure organization	12/188	302/18723	5.67638e-05	0.00477054	0.00386608	MYH11/COL3A1/ELN/COL4A2/OLFML2A/DAG1/COL13A1/DDR1/ANXA2/SPINT1/SPINT2/LAMB3	12
BP	GO:0072001	renal system development	12/188	302/18723	5.67638e-05	0.00477054	0.00386608	ACTA2/OSR1/ALDH1A2/PLXND1/IRX2/SDC4/FGFR2/IRX3/HES1/SERPINF1/EPCAM/CRLF1	12
BP	GO:0071559	response to transforming growth factor beta	11/188	256/18723	5.77862e-05	0.00477054	0.00386608	COL3A1/COL4A2/NKX2-1/ASPN/HSP90AB1/HSPA5/FGFR2/CDKN1C/GDF15/ZFP36L2/HSPA1A	11
BP	GO:0006457	protein folding	10/188	212/18723	5.80243e-05	0.00477054	0.00386608	ZMYND10/HSP90AA1/HSP90AB1/FKBP2/HSPA5/DNAJB1/PPIB/CLU/HSPA1B/HSPA1A	10
BP	GO:0045229	external encapsulating structure organization	12/188	304/18723	6.04738e-05	0.00484109	0.00392326	MYH11/COL3A1/ELN/COL4A2/OLFML2A/DAG1/COL13A1/DDR1/ANXA2/SPINT1/SPINT2/LAMB3	12
BP	GO:0032434	regulation of proteasomal ubiquitin-dependent protein catabolic process	8/188	134/18723	6.31425e-05	0.00492512	0.00399136	RACK1/CAMLG/SUMO2/HSP90AB1/OGT/CLU/HSPA1B/HSPA1A	8
MF	GO:0016684	oxidoreductase activity, acting on peroxide as acceptor	5/187	55/18368	0.000238744	0.00498849	0.00416645	HBG2/HBA2/HBA1/HBB/MGST1	5
CC	GO:0005604	basement membrane	6/194	96/19550	0.000390703	0.00500099	0.00393444	FN1/COL4A2/DAG1/ANXA2/SERPINF1/LAMB3	6
BP	GO:0048639	positive regulation of developmental growth	9/188	174/18723	6.74688e-05	0.00512812	0.00415588	FN1/SERP1/NEDD4L/CRABP2/HOPX/AGR2/FGFR2/PPIB/GHRL	9
BP	GO:0072073	kidney epithelium development	8/188	136/18723	7.01117e-05	0.00512812	0.00415588	OSR1/IRX2/SDC4/FGFR2/IRX3/HES1/EPCAM/CRLF1	8
BP	GO:0022613	ribonucleoprotein complex biogenesis	15/188	463/18723	7.08025e-05	0.00512812	0.00415588	RPL23A/RPS25/SRSF5/RPL38/RPS14/TRMT112/HSP90AA1/RPL10/RPL35A/HSP90AB1/RPL7A/LUC7L/RPL10A/DDX17/PUF60	15
MF	GO:0050840	extracellular matrix binding	5/187	56/18368	0.000260007	0.00516114	0.00431064	ELN/ADGRG6/OLFML2A/DAG1/ANXA2	5
BP	GO:0042026	protein refolding	4/188	23/18723	7.50821e-05	0.00520321	0.00421673	HSP90AA1/HSPA5/HSPA1B/HSPA1A	4
BP	GO:1903573	negative regulation of response to endoplasmic reticulum stress	5/188	44/18723	7.64971e-05	0.00520321	0.00421673	RACK1/HSPA5/XBP1/CLU/HSPA1A	5
BP	GO:0030324	lung development	9/188	177/18723	7.69706e-05	0.00520321	0.00421673	ALDH1A2/DAG1/NKX2-1/HOPX/AGR2/FGFR2/CELSR1/HES1/HHIP	9
MF	GO:0004859	phospholipase inhibitor activity	3/187	13/18368	0.000275479	0.00520787	0.00434967	SCGB1A1/ANXA1/ANXA2	3
BP	GO:0031589	cell-substrate adhesion	13/188	363/18723	8.04133e-05	0.00523729	0.00424434	COL3A1/VWF/EDIL3/MSLN/ITGA1/FN1/THY1/DAG1/COL13A1/DDR1/SDC4/AGR2/LAMB3	13
BP	GO:0016032	viral process	14/188	415/18723	8.0918e-05	0.00523729	0.00424434	TOP2A/DAG1/RAB7A/DDX5/EFNB3/BSG/HDAC1/HSP90AB1/PCBP1/CLDN6/VAMP8/PPIB/HSPA1B/HSPA1A	14
BP	GO:0050767	regulation of neurogenesis	13/188	364/18723	8.26689e-05	0.00523914	0.00424584	FN1/THY1/PLXND1/CERS2/DAG1/CRABP2/EFNB3/SEMA3B/HDAC1/HES6/SPINT1/HES1/SERPINF1	13
BP	GO:0042273	ribosomal large subunit biogenesis	6/188	72/18723	8.5309e-05	0.00529612	0.00429203	RPL23A/RPL38/RPL10/RPL35A/RPL7A/RPL10A	6
BP	GO:0070841	inclusion body assembly	4/188	24/18723	8.93939e-05	0.00543872	0.00440759	DNAJB1/CLU/HSPA1B/HSPA1A	4
BP	GO:0030323	respiratory tube development	9/188	181/18723	9.13694e-05	0.00544992	0.00441666	ALDH1A2/DAG1/NKX2-1/HOPX/AGR2/FGFR2/CELSR1/HES1/HHIP	9
BP	GO:0061138	morphogenesis of a branching epithelium	9/188	182/18723	9.53026e-05	0.0055752	0.00451819	PLXND1/DAG1/NKX2-1/DDR1/FGFR2/CELSR1/SPINT1/SPINT2/HHIP	9
CC	GO:0042383	sarcolemma	7/194	138/19550	0.000461125	0.005712	0.00449381	ANXA1/DES/DAG1/BSG/SRI/CAMK2D/ANXA2	7
BP	GO:0048608	reproductive structure development	14/188	424/18723	0.000101504	0.00582594	0.00472139	ANXA1/OSR1/NUPR1/NKX2-1/BSG/HSP90AB1/HSPA5/FGFR2/SPINT1/HES1/SERPINF1/SPINT2/MGST1/GHRL	14
MF	GO:0042826	histone deacetylase binding	7/187	127/18368	0.0003239	0.00584492	0.00488175	TOP2A/HSP90AA1/HDAC1/HSP90AB1/HES1/HSPA1B/HSPA1A	7
BP	GO:0061458	reproductive system development	14/188	427/18723	0.000109311	0.00615783	0.00499036	ANXA1/OSR1/NUPR1/NKX2-1/BSG/HSP90AB1/HSPA5/FGFR2/SPINT1/HES1/SERPINF1/SPINT2/MGST1/GHRL	14
BP	GO:0061136	regulation of proteasomal protein catabolic process	9/188	187/18723	0.000117167	0.00642732	0.00520876	NUPR1/RACK1/CAMLG/SUMO2/HSP90AB1/OGT/CLU/HSPA1B/HSPA1A	9
BP	GO:0045732	positive regulation of protein catabolic process	10/188	231/18723	0.00011832	0.00642732	0.00520876	NUPR1/RACK1/HSP90AA1/NEDD4L/HUWE1/RAB7A/SUMO2/CLU/HSPA1B/HSPA1A	10
BP	GO:0007517	muscle organ development	12/188	327/18723	0.000120705	0.00644184	0.00522052	ELN/TAGLN/TPM1/NUPR1/SERP1/DAG1/DDX5/S100B/SRI/FGFR2/DDX17/XBP1	12
BP	GO:0035148	tube formation	8/188	148/18723	0.000126699	0.00664517	0.0053853	OSR1/IRX2/SDC4/FGFR2/CELSR1/IRX3/SPINT1/SPINT2	8
BP	GO:0048762	mesenchymal cell differentiation	10/188	236/18723	0.000140993	0.0072071	0.0058407	FN1/OSR1/ALDH1A2/DAG1/NKX2-1/DDX5/SEMA3B/FGFR2/DDX17/HES1	10
BP	GO:0060425	lung morphogenesis	5/188	50/18723	0.000142152	0.0072071	0.0058407	DAG1/NKX2-1/FGFR2/CELSR1/HHIP	5
BP	GO:0090084	negative regulation of inclusion body assembly	3/188	11/18723	0.000154929	0.00760154	0.00616035	DNAJB1/HSPA1B/HSPA1A	3
BP	GO:1901844	regulation of cell communication by electrical coupling involved in cardiac conduction	3/188	11/18723	0.000154929	0.00760154	0.00616035	SRI/CAMK2D/IRX3	3
BP	GO:0035967	cellular response to topologically incorrect protein	7/188	116/18723	0.000170747	0.00824463	0.00668152	RACK1/SERP1/AGR2/HSPA5/XBP1/HSPA1B/HSPA1A	7
MF	GO:0020037	heme binding	7/187	139/18368	0.000558462	0.00923789	0.00771559	HBG2/HBA2/HBA1/HBB/PGRMC1/EIF2AK1/CYB5A	7
MF	GO:0099106	ion channel regulator activity	7/187	139/18368	0.000558462	0.00923789	0.00771559	TSPAN13/RACK1/NEDD4L/SRI/CAMK2D/VAMP8/PRSS8	7
MF	GO:0061134	peptidase regulator activity	9/187	230/18368	0.000597607	0.00949001	0.00792616	FN1/RACK1/ANOS1/ANXA2/SPINT1/SERPING1/SERPINF1/SPINT2/A2M	9
MF	GO:0019825	oxygen binding	4/187	39/18368	0.000647637	0.00988892	0.00825934	HBG2/HBA2/HBA1/HBB	4
BP	GO:0060541	respiratory system development	9/188	203/18723	0.000217267	0.0102185	0.00828117	ALDH1A2/DAG1/NKX2-1/HOPX/AGR2/FGFR2/CELSR1/HES1/HHIP	9
BP	GO:1900101	regulation of endoplasmic reticulum unfolded protein response	4/188	30/18723	0.000219954	0.0102185	0.00828117	RACK1/AGR2/HSPA5/XBP1	4
BP	GO:0001838	embryonic epithelial tube formation	7/188	121/18723	0.000221703	0.0102185	0.00828117	OSR1/IRX2/SDC4/CELSR1/IRX3/SPINT1/SPINT2	7
MF	GO:0016247	channel regulator activity	7/187	145/18368	0.000718025	0.0105576	0.00881785	TSPAN13/RACK1/NEDD4L/SRI/CAMK2D/VAMP8/PRSS8	7
BP	GO:0045861	negative regulation of proteolysis	12/188	351/18723	0.000232559	0.0105589	0.008557	PLAT/ARL6IP1/CAMLG/HSP90AB1/ANOS1/OGT/ANXA2/SPINT1/SERPING1/SERPINF1/SPINT2/A2M	12
BP	GO:0052547	regulation of peptidase activity	14/188	461/18723	0.000241416	0.010682	0.00865679	FN1/ARL6IP1/RACK1/HDAC1/CLDN3/NGFR/ANOS1/ANXA2/SPINT1/SERPING1/SERPINF1/SPINT2/CLDN4/A2M	14
BP	GO:0048863	stem cell differentiation	9/188	206/18723	0.000242294	0.010682	0.00865679	FN1/OSR1/ALDH1A2/SEMA3B/FGFR2/HES1/ZFP36L2/A2M/EPCAM	9
CC	GO:0005766	primary lysosome	7/194	155/19550	0.000918956	0.0106933	0.00841277	TUBB4B/PRCP/FTL/ANXA2/VAMP8/MGST1/NPC2	7
CC	GO:0042582	azurophil granule	7/194	155/19550	0.000918956	0.0106933	0.00841277	TUBB4B/PRCP/FTL/ANXA2/VAMP8/MGST1/NPC2	7
MF	GO:0055102	lipase inhibitor activity	3/187	18/18368	0.000757053	0.0107339	0.0089651	SCGB1A1/ANXA1/ANXA2	3
MF	GO:0051087	chaperone binding	6/187	107/18368	0.00079308	0.010857	0.00906788	VWF/FN1/HSPA5/DNAJB1/HES1/CLU	6
BP	GO:0060055	angiogenesis involved in wound healing	4/188	31/18723	0.000250569	0.0108769	0.00881477	MCAM/PRCP/DAG1/XBP1	4
BP	GO:2000058	regulation of ubiquitin-dependent protein catabolic process	8/188	164/18723	0.000256273	0.0108769	0.00881477	RACK1/CAMLG/SUMO2/HSP90AB1/OGT/CLU/HSPA1B/HSPA1A	8
BP	GO:0007178	transmembrane receptor protein serine/threonine kinase signaling pathway	12/188	355/18723	0.000257907	0.0108769	0.00881477	COL3A1/NKX2-1/NUMA1/DDX5/ASPN/HSP90AB1/HSPA5/CDKN1C/HES1/GDF15/BMP3/HSPA1A	12
BP	GO:0060670	branching involved in labyrinthine layer morphogenesis	3/188	13/18723	0.000264594	0.0108769	0.00881477	FGFR2/SPINT1/SPINT2	3
BP	GO:1902947	regulation of tau-protein kinase activity	3/188	13/18723	0.000264594	0.0108769	0.00881477	HSP90AA1/HSP90AB1/CLU	3
BP	GO:0090092	regulation of transmembrane receptor protein serine/threonine kinase signaling pathway	10/188	256/18723	0.000271864	0.0110268	0.00893623	NKX2-1/NUMA1/ASPN/HSP90AB1/HSPA5/CDKN1C/HES1/GDF15/BMP3/HSPA1A	10
BP	GO:0009954	proximal/distal pattern formation	4/188	32/18723	0.000284131	0.0111372	0.00902567	OSR1/ALDH1A2/IRX2/IRX3	4
BP	GO:0042744	hydrogen peroxide catabolic process	4/188	32/18723	0.000284131	0.0111372	0.00902567	HBG2/HBA2/HBA1/HBB	4
BP	GO:2000146	negative regulation of cell motility	12/188	359/18723	0.000285569	0.0111372	0.00902567	COL3A1/THY1/TPM1/CERS2/DAG1/NKX2-1/EVL/CLDN3/NGFR/CDH1/SERPINF1/SPINT2	12
BP	GO:1903034	regulation of response to wounding	8/188	167/18723	0.000289735	0.0111566	0.00904145	ANXA1/PLAT/CERS2/CLDN3/ANXA2/SERPING1/XBP1/CLDN4	8
MF	GO:0046906	tetrapyrrole binding	7/187	149/18368	0.000843073	0.0111567	0.00931818	HBG2/HBA2/HBA1/HBB/PGRMC1/EIF2AK1/CYB5A	7
MF	GO:0140104	molecular carrier activity	5/187	73/18368	0.000889474	0.011391	0.0095139	HBG2/HBA2/HBA1/HBB/CLU	5
BP	GO:0001657	ureteric bud development	6/188	91/18723	0.000310968	0.0118246	0.00958273	OSR1/SDC4/FGFR2/HES1/EPCAM/CRLF1	6
BP	GO:0072163	mesonephric epithelium development	6/188	92/18723	0.000329924	0.0122394	0.00991891	OSR1/SDC4/FGFR2/HES1/EPCAM/CRLF1	6
BP	GO:0072164	mesonephric tubule development	6/188	92/18723	0.000329924	0.0122394	0.00991891	OSR1/SDC4/FGFR2/HES1/EPCAM/CRLF1	6
CC	GO:0016327	apicolateral plasma membrane	3/194	21/19550	0.00112166	0.0126682	0.00996647	CLDN3/CLDN6/CLDN4	3
BP	GO:0051271	negative regulation of cellular component movement	12/188	367/18723	0.000348518	0.0127209	0.0103092	COL3A1/THY1/TPM1/CERS2/DAG1/NKX2-1/EVL/CLDN3/NGFR/CDH1/SERPINF1/SPINT2	12
BP	GO:0001678	cellular glucose homeostasis	8/188	172/18723	0.000353395	0.0127209	0.0103092	RACK1/UNC13B/RAB11B/SRI/NGFR/XBP1/SERPINF1/GHRL	8
BP	GO:0007596	blood coagulation	9/188	217/18723	0.00035545	0.0127209	0.0103092	HBB/MYL9/COL3A1/VWF/FN1/PLAT/ANXA2/SERPING1/GNAS	9
BP	GO:0051085	chaperone cofactor-dependent protein refolding	4/188	34/18723	0.000360738	0.0127601	0.0103409	HSPA5/DNAJB1/HSPA1B/HSPA1A	4
BP	GO:0022618	ribonucleoprotein complex assembly	9/188	220/18723	0.000392933	0.0134388	0.010891	RPL23A/SRSF5/RPL38/RPS14/HSP90AA1/RPL10/HSP90AB1/LUC7L/PUF60	9
BP	GO:0045428	regulation of nitric oxide biosynthetic process	5/188	62/18723	0.00039395	0.0134388	0.010891	HBB/DDAH2/HSP90AA1/HSP90AB1/CLU	5
BP	GO:0052126	movement in host environment	8/188	175/18723	0.000396769	0.0134388	0.010891	DAG1/RAB7A/EFNB3/BSG/CLDN6/VAMP8/HSPA1B/HSPA1A	8
BP	GO:1903050	regulation of proteolysis involved in cellular protein catabolic process	9/188	221/18723	0.000406129	0.0134388	0.010891	NUPR1/RACK1/CAMLG/SUMO2/HSP90AB1/OGT/CLU/HSPA1B/HSPA1A	9
BP	GO:0061041	regulation of wound healing	7/188	134/18723	0.000413233	0.0134388	0.010891	ANXA1/PLAT/CLDN3/ANXA2/SERPING1/XBP1/CLDN4	7
BP	GO:2000650	negative regulation of sodium ion transmembrane transporter activity	3/188	15/18723	0.000414757	0.0134388	0.010891	OSR1/NEDD4L/CAMK2D	3
BP	GO:0001823	mesonephros development	6/188	96/18723	0.000414981	0.0134388	0.010891	OSR1/SDC4/FGFR2/HES1/EPCAM/CRLF1	6
BP	GO:0007599	hemostasis	9/188	222/18723	0.000419688	0.0134388	0.010891	HBB/MYL9/COL3A1/VWF/FN1/PLAT/ANXA2/SERPING1/GNAS	9
BP	GO:0050817	coagulation	9/188	222/18723	0.000419688	0.0134388	0.010891	HBB/MYL9/COL3A1/VWF/FN1/PLAT/ANXA2/SERPING1/GNAS	9
MF	GO:0048156	tau protein binding	4/187	45/18368	0.00111877	0.0138798	0.0115926	HSP90AA1/S100B/HSP90AB1/CLU	4
BP	GO:0080164	regulation of nitric oxide metabolic process	5/188	64/18723	0.00045673	0.0144726	0.0117287	HBB/DDAH2/HSP90AA1/HSP90AB1/CLU	5
CC	GO:0005791	rough endoplasmic reticulum	5/194	82/19550	0.00134386	0.014486	0.0113966	SCGB1A1/ARL6IP1/RPL18/RPN2/SSR4	5
CC	GO:0005911	cell-cell junction	13/194	494/19550	0.00135806	0.014486	0.0113966	ANXA1/DES/PDLIM1/DAG1/COL13A1/CLDN3/STARD10/NGFR/CLDN6/ANXA2/CDH1/CLDN4/EPCAM	13
BP	GO:0071826	ribonucleoprotein complex subunit organization	9/188	227/18723	0.0004932	0.0154672	0.0125347	RPL23A/SRSF5/RPL38/RPS14/HSP90AA1/RPL10/HSP90AB1/LUC7L/PUF60	9
CC	GO:1904813	ficolin-1-rich granule lumen	6/194	124/19550	0.00149779	0.0155446	0.0122295	HBB/HSP90AA1/HUWE1/HSP90AB1/HSPA1B/HSPA1A	6
BP	GO:0010649	regulation of cell communication by electrical coupling	3/188	16/18723	0.000506708	0.0155698	0.0126179	SRI/CAMK2D/IRX3	3
BP	GO:1902306	negative regulation of sodium ion transmembrane transport	3/188	16/18723	0.000506708	0.0155698	0.0126179	OSR1/NEDD4L/CAMK2D	3
BP	GO:0048638	regulation of developmental growth	11/188	330/18723	0.000522895	0.0159065	0.0128907	FN1/SERP1/NEDD4L/CRABP2/SEMA3B/HOPX/AGR2/FGFR2/PPIB/GDF15/GHRL	11
BP	GO:0007160	cell-matrix adhesion	9/188	233/18723	0.00059506	0.0179225	0.0145246	COL3A1/MSLN/ITGA1/FN1/THY1/DAG1/COL13A1/DDR1/SDC4	9
BP	GO:0007379	segment specification	3/188	17/18723	0.000610755	0.0179964	0.0145844	OSR1/IRX2/IRX3	3
BP	GO:0010470	regulation of gastrulation	3/188	17/18723	0.000610755	0.0179964	0.0145844	OSR1/RACK1/DAG1	3
BP	GO:0051084	'de novo' posttranslational protein folding	4/188	39/18723	0.000615262	0.0179964	0.0145844	HSPA5/DNAJB1/HSPA1B/HSPA1A	4
CC	GO:0045178	basal part of cell	9/194	276/19550	0.00179832	0.0181725	0.0142969	ANXA1/ITGA1/PRCP/DAG1/BSG/HSP90AB1/ANXA2/CLDN4/EPCAM	9
BP	GO:0001890	placenta development	7/188	144/18723	0.000636032	0.0182529	0.0147923	BSG/HSP90AB1/FGFR2/SPINT1/HES1/SPINT2/GHRL	7
BP	GO:0046718	viral entry into host cell	7/188	144/18723	0.000636032	0.0182529	0.0147923	DAG1/EFNB3/BSG/CLDN6/VAMP8/HSPA1B/HSPA1A	7
BP	GO:0034605	cellular response to heat	5/188	69/18723	0.000646565	0.0183818	0.0148968	HSP90AA1/HSP90AB1/DNAJB1/HSPA1B/HSPA1A	5
CC	GO:0030139	endocytic vesicle	10/194	336/19550	0.00199653	0.0196582	0.0154657	HBA2/HBA1/HBB/HSP90AA1/RAB7A/RAB11B/SFTA3/CAMK2D/VAMP8/SCGB3A2	10
BP	GO:0072079	nephron tubule formation	3/188	18/18723	0.000727509	0.0204915	0.0166065	OSR1/IRX2/IRX3	3
BP	GO:0030336	negative regulation of cell migration	11/188	344/18723	0.00073696	0.0205673	0.0166679	COL3A1/THY1/TPM1/CERS2/DAG1/NKX2-1/EVL/CLDN3/NGFR/CDH1/SERPINF1	11
CC	GO:0030016	myofibril	8/194	231/19550	0.00221036	0.0212194	0.016694	MYL9/TPM2/DES/TPM1/PDLIM1/DAG1/SRI/SDC4	8
BP	GO:0006936	muscle contraction	11/188	347/18723	0.000791224	0.0218476	0.0177055	MYL9/MYH11/ACTA2/TPM2/DES/CNN1/TPM1/NEDD4L/SRI/CAMK2D/GHRL	11
BP	GO:0060537	muscle tissue development	12/188	403/18723	0.000797199	0.0218476	0.0177055	MYH11/ELN/OSR1/ALDH1A2/TPM1/NUPR1/DDX5/S100B/HOPX/FGFR2/DDX17/IRX3	12
BP	GO:0045687	positive regulation of glial cell differentiation	4/188	42/18723	0.00081788	0.0222142	0.0180026	DAG1/HDAC1/SPINT1/HES1	4
BP	GO:0044409	entry into host	7/188	151/18723	0.000842079	0.0222748	0.0180517	DAG1/EFNB3/BSG/CLDN6/VAMP8/HSPA1B/HSPA1A	7
BP	GO:0048754	branching morphogenesis of an epithelial tube	7/188	151/18723	0.000842079	0.0222748	0.0180517	PLXND1/DAG1/NKX2-1/DDR1/FGFR2/CELSR1/HHIP	7
BP	GO:0071333	cellular response to glucose stimulus	7/188	151/18723	0.000842079	0.0222748	0.0180517	RACK1/UNC13B/RAB11B/SRI/XBP1/SERPINF1/GHRL	7
MF	GO:0016209	antioxidant activity	5/187	86/18368	0.00185465	0.022312	0.0186352	HBG2/HBA2/HBA1/HBB/MGST1	5
BP	GO:0036498	IRE1-mediated unfolded protein response	3/188	19/18723	0.000857558	0.0224887	0.0182251	AGR2/HSPA5/XBP1	3
BP	GO:0030968	endoplasmic reticulum unfolded protein response	5/188	74/18723	0.000890106	0.022682	0.0183817	RACK1/SERP1/AGR2/HSPA5/XBP1	5
BP	GO:0007179	transforming growth factor beta receptor signaling pathway	8/188	198/18723	0.000893843	0.022682	0.0183817	COL3A1/NKX2-1/ASPN/HSP90AB1/HSPA5/CDKN1C/GDF15/HSPA1A	8
BP	GO:0006458	'de novo' protein folding	4/188	43/18723	0.000894754	0.022682	0.0183817	HSPA5/DNAJB1/HSPA1B/HSPA1A	4
BP	GO:0021983	pituitary gland development	4/188	43/18723	0.000894754	0.022682	0.0183817	ALDH1A2/NKX2-1/CDH1/HES1	4
BP	GO:0071331	cellular response to hexose stimulus	7/188	153/18723	0.000909702	0.0227113	0.0184054	RACK1/UNC13B/RAB11B/SRI/XBP1/SERPINF1/GHRL	7
BP	GO:0042254	ribosome biogenesis	10/188	299/18723	0.00091084	0.0227113	0.0184054	RPL23A/RPS25/RPL38/RPS14/TRMT112/RPL10/RPL35A/RPL7A/RPL10A/DDX17	10
BP	GO:0071326	cellular response to monosaccharide stimulus	7/188	154/18723	0.000945082	0.0233735	0.0189421	RACK1/UNC13B/RAB11B/SRI/XBP1/SERPINF1/GHRL	7
BP	GO:0042063	gliogenesis	10/188	301/18723	0.000958045	0.023503	0.019047	ANXA1/CERS2/ADGRG6/DAG1/NKX2-1/S100B/HDAC1/SPINT1/HES1/CLU	10
BP	GO:0060711	labyrinthine layer development	4/188	44/18723	0.00097658	0.0236971	0.0192043	FGFR2/SPINT1/HES1/SPINT2	4
BP	GO:1903364	positive regulation of cellular protein catabolic process	7/188	155/18723	0.000981537	0.0236971	0.0192043	NUPR1/RACK1/HSP90AA1/SUMO2/CLU/HSPA1B/HSPA1A	7
CC	GO:0101002	ficolin-1-rich granule	7/194	185/19550	0.00253141	0.0237088	0.0186525	HBB/PRCP/HSP90AA1/HUWE1/HSP90AB1/HSPA1B/HSPA1A	7
MF	GO:0048306	calcium-dependent protein binding	5/187	88/18368	0.00205254	0.0239664	0.020017	ANXA1/DDX5/S100B/ANXA2/A2M	5
BP	GO:0006809	nitric oxide biosynthetic process	5/188	76/18723	0.00100451	0.0240609	0.0194991	HBB/DDAH2/HSP90AA1/HSP90AB1/CLU	5
BP	GO:0090100	positive regulation of transmembrane receptor protein serine/threonine kinase signaling pathway	6/188	114/18723	0.00102907	0.0241629	0.0195818	NUMA1/HSP90AB1/CDKN1C/HES1/GDF15/BMP3	6
BP	GO:1901800	positive regulation of proteasomal protein catabolic process	6/188	114/18723	0.00102907	0.0241629	0.0195818	NUPR1/RACK1/SUMO2/CLU/HSPA1B/HSPA1A	6
BP	GO:0090287	regulation of cellular response to growth factor stimulus	10/188	304/18723	0.0010326	0.0241629	0.0195818	NKX2-1/NUMA1/ASPN/HSP90AB1/HSPA5/NGFR/CDKN1C/HES1/HHIP/HSPA1A	10
BP	GO:0051701	biological process involved in interaction with host	8/188	203/18723	0.00104977	0.0243772	0.0197555	DAG1/RAB7A/EFNB3/BSG/CLDN6/VAMP8/HSPA1B/HSPA1A	8
BP	GO:0007492	endoderm development	5/188	77/18723	0.00106565	0.0245583	0.0199023	FN1/COL4A2/NKX2-1/HDAC1/LAMB3	5
BP	GO:0070997	neuron death	11/188	361/18723	0.00109032	0.0249379	0.0202099	ITGA1/NUPR1/RACK1/HDAC1/HSP90AB1/HSPA5/DDIT4/NGFR/SERPINF1/CLU/CRLF1	11
BP	GO:0060348	bone development	8/188	205/18723	0.00111793	0.0253787	0.0205671	PLS3/ATP6AP1/COL13A1/FGFR2/ANXA2/GNAS/PPIB/GHRL	8
BP	GO:0010766	negative regulation of sodium ion transport	3/188	21/18723	0.00115979	0.0257524	0.02087	OSR1/NEDD4L/CAMK2D	3
BP	GO:0060445	branching involved in salivary gland morphogenesis	3/188	21/18723	0.00115979	0.0257524	0.02087	PLXND1/DAG1/FGFR2	3
BP	GO:2001014	regulation of skeletal muscle cell differentiation	3/188	21/18723	0.00115979	0.0257524	0.02087	DDX5/S100B/DDX17	3
CC	GO:0043202	lysosomal lumen	5/194	97/19550	0.0028173	0.0257582	0.0202648	OGN/HSP90AA1/SDC4/NPC2/PLD3	5
BP	GO:0051047	positive regulation of secretion	10/188	310/18723	0.00119601	0.0263643	0.0213658	UNC13B/SERP1/ATP6AP1/RAB7A/SRI/SDC4/VAMP8/XBP1/GRP/GHRL	10
BP	GO:0042593	glucose homeostasis	9/188	258/18723	0.00122177	0.0267382	0.0216689	PRCP/RACK1/UNC13B/RAB11B/SRI/NGFR/XBP1/SERPINF1/GHRL	9
BP	GO:0043618	regulation of transcription from RNA polymerase II promoter in response to stress	4/188	47/18723	0.00125347	0.0268855	0.0217883	MUC1/HSPA5/DNAJB1/HSPA1A	4
BP	GO:0033500	carbohydrate homeostasis	9/188	259/18723	0.00125501	0.0268855	0.0217883	PRCP/RACK1/UNC13B/RAB11B/SRI/NGFR/XBP1/SERPINF1/GHRL	9
BP	GO:0045927	positive regulation of growth	9/188	259/18723	0.00125501	0.0268855	0.0217883	FN1/SERP1/NEDD4L/CRABP2/HOPX/AGR2/FGFR2/PPIB/GHRL	9
BP	GO:0007623	circadian rhythm	8/188	210/18723	0.00130387	0.0273185	0.0221392	TOP2A/NKX2-1/HUWE1/HDAC1/NGFR/OGT/CLDN4/GHRL	8
BP	GO:0031396	regulation of protein ubiquitination	8/188	210/18723	0.00130387	0.0273185	0.0221392	CAMLG/HSP90AA1/HUWE1/HSP90AB1/HSPA5/OGT/HSPA1B/HSPA1A	8
BP	GO:0071322	cellular response to carbohydrate stimulus	7/188	163/18723	0.00131468	0.0273185	0.0221392	RACK1/UNC13B/RAB11B/SRI/XBP1/SERPINF1/GHRL	7
BP	GO:0060713	labyrinthine layer morphogenesis	3/188	22/18723	0.00133304	0.0273185	0.0221392	FGFR2/SPINT1/SPINT2	3
BP	GO:0140467	integrated stress response signaling	3/188	22/18723	0.00133304	0.0273185	0.0221392	AGR2/HSPA5/EIF2AK1	3
BP	GO:0001942	hair follicle development	5/188	81/18723	0.00133809	0.0273185	0.0221392	NUMA1/HDAC1/FGFR2/NGFR/TNFRSF19	5
BP	GO:0046209	nitric oxide metabolic process	5/188	81/18723	0.00133809	0.0273185	0.0221392	HBB/DDAH2/HSP90AA1/HSP90AB1/CLU	5
BP	GO:2001242	regulation of intrinsic apoptotic signaling pathway	7/188	164/18723	0.00136187	0.0276188	0.0223825	NUPR1/RACK1/HDAC1/MUC1/XBP1/CLU/HSPA1A	7
BP	GO:0045862	positive regulation of proteolysis	11/188	372/18723	0.00138604	0.0279228	0.0226288	FN1/NUPR1/RACK1/SUMO2/CLDN3/NGFR/OGT/CLDN4/CLU/HSPA1B/HSPA1A	11
MF	GO:0004866	endopeptidase inhibitor activity	7/187	180/18368	0.00249638	0.0280045	0.0233897	ANOS1/ANXA2/SPINT1/SERPING1/SERPINF1/SPINT2/A2M	7
MF	GO:0002020	protease binding	6/187	135/18368	0.00260999	0.0280045	0.0233897	COL3A1/VWF/FN1/SRI/ANXA2/A2M	6
MF	GO:0043177	organic acid binding	6/187	135/18368	0.00260999	0.0280045	0.0233897	HBG2/HBA2/HBA1/HBB/DDAH2/CRABP2	6
BP	GO:2001057	reactive nitrogen species metabolic process	5/188	82/18723	0.00141355	0.0282896	0.0229261	HBB/DDAH2/HSP90AA1/HSP90AB1/CLU	5
BP	GO:0016338	calcium-independent cell-cell adhesion via plasma membrane cell-adhesion molecules	3/188	23/18723	0.00152174	0.0298824	0.024217	CLDN3/CLDN6/CLDN4	3
BP	GO:0010811	positive regulation of cell-substrate adhesion	6/188	123/18723	0.00152261	0.0298824	0.024217	EDIL3/FN1/THY1/DAG1/SDC4/AGR2	6
BP	GO:0030168	platelet activation	6/188	123/18723	0.00152261	0.0298824	0.024217	HBB/MYL9/COL3A1/VWF/FN1/GNAS	6
BP	GO:0048732	gland development	12/188	436/18723	0.00156039	0.030301	0.0245562	ANXA1/ALDH1A2/PLXND1/SRSF5/DAG1/NKX2-1/DDR1/FGFR2/CDH1/HES1/XBP1/SERPINF1	12
BP	GO:0022404	molting cycle process	5/188	84/18723	0.00157382	0.030301	0.0245562	NUMA1/HDAC1/FGFR2/NGFR/TNFRSF19	5
BP	GO:0022405	hair cycle process	5/188	84/18723	0.00157382	0.030301	0.0245562	NUMA1/HDAC1/FGFR2/NGFR/TNFRSF19	5
BP	GO:0098773	skin epidermis development	5/188	85/18723	0.00165878	0.031736	0.0257191	NUMA1/HDAC1/FGFR2/NGFR/TNFRSF19	5
MF	GO:0030414	peptidase inhibitor activity	7/187	187/18368	0.0030872	0.0322531	0.0269382	ANOS1/ANXA2/SPINT1/SERPING1/SERPINF1/SPINT2/A2M	7
BP	GO:0051962	positive regulation of nervous system development	9/188	272/18723	0.00175769	0.0334181	0.0270823	FN1/PLXND1/DAG1/CRABP2/HDAC1/SPINT1/HES1/SERPINF1/GHRL	9
BP	GO:0014706	striated muscle tissue development	11/188	384/18723	0.00178079	0.0336469	0.0272678	MYH11/ELN/ALDH1A2/TPM1/NUPR1/DDX5/S100B/HOPX/FGFR2/DDX17/IRX3	11
BP	GO:0017015	regulation of transforming growth factor beta receptor signaling pathway	6/188	128/18723	0.00186507	0.0350219	0.0283821	NKX2-1/ASPN/HSP90AB1/HSPA5/CDKN1C/HSPA1A	6
BP	GO:0006979	response to oxidative stress	12/188	446/18723	0.00188527	0.0351841	0.0285135	SCGB1A1/HBA2/HBA1/HBB/ANXA1/TPM1/PDLIM1/RACK1/HDAC1/MGST1/HSPA1B/HSPA1A	12
MF	GO:0031625	ubiquitin protein ligase binding	9/187	297/18368	0.003469	0.0353127	0.0294935	CAMLG/HSP90AA1/SUMO2/HSP90AB1/HSPA5/NGFR/CLU/HSPA1B/HSPA1A	9
BP	GO:0042730	fibrinolysis	3/188	25/18723	0.00194737	0.0354725	0.0287472	PLAT/ANXA2/SERPING1	3
BP	GO:0072012	glomerulus vasculature development	3/188	25/18723	0.00194737	0.0354725	0.0287472	ACTA2/OSR1/HES1	3
BP	GO:0086064	cell communication by electrical coupling involved in cardiac conduction	3/188	25/18723	0.00194737	0.0354725	0.0287472	SRI/CAMK2D/IRX3	3
BP	GO:0090169	regulation of spindle assembly	3/188	25/18723	0.00194737	0.0354725	0.0287472	NUMA1/HSPA1B/HSPA1A	3
BP	GO:0043620	regulation of DNA-templated transcription in response to stress	4/188	53/18723	0.00196392	0.035561	0.0288189	MUC1/HSPA5/DNAJB1/HSPA1A	4
BP	GO:0046034	ATP metabolic process	9/188	277/18723	0.0019894	0.0356776	0.0289135	NUPR1/COX6A1/ATP5MC2/NDUFC1/DDIT4/TMSB4X/OGT/HSPA1B/HSPA1A	9
BP	GO:0010001	glial cell differentiation	8/188	225/18723	0.00201325	0.0356776	0.0289135	ADGRG6/DAG1/NKX2-1/S100B/HDAC1/SPINT1/HES1/CLU	8
BP	GO:0050769	positive regulation of neurogenesis	8/188	225/18723	0.00201325	0.0356776	0.0289135	FN1/PLXND1/DAG1/CRABP2/HDAC1/SPINT1/HES1/SERPINF1	8
BP	GO:0042476	odontogenesis	6/188	130/18723	0.00201728	0.0356776	0.0289135	OSR1/BSG/HDAC1/ASPN/FGFR2/NGFR	6
BP	GO:1903844	regulation of cellular response to transforming growth factor beta stimulus	6/188	131/18723	0.00209681	0.0368111	0.0298321	NKX2-1/ASPN/HSP90AB1/HSPA5/CDKN1C/HSPA1A	6
BP	GO:0003012	muscle system process	12/188	452/18723	0.00210557	0.0368111	0.0298321	MYL9/MYH11/ACTA2/TPM2/DES/CNN1/TPM1/DAG1/NEDD4L/SRI/CAMK2D/GHRL	12
BP	GO:0007411	axon guidance	8/188	227/18723	0.00212719	0.0369006	0.0299045	PLXND1/DAG1/NKX2-1/EFNB3/BSG/SEMA3B/NGFR/ANOS1	8
BP	GO:0032436	positive regulation of proteasomal ubiquitin-dependent protein catabolic process	5/188	90/18723	0.00213494	0.0369006	0.0299045	RACK1/SUMO2/CLU/HSPA1B/HSPA1A	5
CC	GO:0034663	endoplasmic reticulum chaperone complex	2/194	10/19550	0.00418349	0.036987	0.0290989	HSPA5/PPIB	2
CC	GO:0045177	apical part of cell	11/194	435/19550	0.00423809	0.036987	0.0290989	ANXA1/ZMYND10/FN1/THY1/PLAT/MUC1/HSP90AB1/GNAS/MGST1/CLDN4/EPCAM	11
BP	GO:0060669	embryonic placenta morphogenesis	3/188	26/18723	0.00218523	0.0373589	0.030276	FGFR2/SPINT1/SPINT2	3
BP	GO:0097485	neuron projection guidance	8/188	228/18723	0.00218603	0.0373589	0.030276	PLXND1/DAG1/NKX2-1/EFNB3/BSG/SEMA3B/NGFR/ANOS1	8
MF	GO:0061135	endopeptidase regulator activity	7/187	194/18368	0.00377955	0.037512	0.0313305	ANOS1/ANXA2/SPINT1/SERPING1/SERPINF1/SPINT2/A2M	7
BP	GO:1903532	positive regulation of secretion by cell	9/188	282/18723	0.00224491	0.0380328	0.0308221	UNC13B/SERP1/ATP6AP1/RAB7A/SRI/SDC4/VAMP8/GRP/GHRL	9
BP	GO:0003229	ventricular cardiac muscle tissue development	4/188	55/18723	0.00225209	0.0380328	0.0308221	TPM1/HOPX/FGFR2/IRX3	4
BP	GO:1903052	positive regulation of proteolysis involved in cellular protein catabolic process	6/188	133/18723	0.00226296	0.0380328	0.0308221	NUPR1/RACK1/SUMO2/CLU/HSPA1B/HSPA1A	6
BP	GO:0048545	response to steroid hormone	10/188	339/18723	0.00231057	0.0386196	0.0312977	SCGB1A1/ANXA1/DDX5/S100B/HDAC1/DDIT4/DDX17/SERPINF1/ZFP36L2/CLDN4	10
BP	GO:0071385	cellular response to glucocorticoid stimulus	4/188	56/18723	0.00240655	0.0399116	0.0323447	ANXA1/DDIT4/SERPINF1/ZFP36L2	4
BP	GO:0000027	ribosomal large subunit assembly	3/188	27/18723	0.00244036	0.0399116	0.0323447	RPL23A/RPL38/RPL10	3
BP	GO:0061437	renal system vasculature development	3/188	27/18723	0.00244036	0.0399116	0.0323447	ACTA2/OSR1/HES1	3
BP	GO:0061440	kidney vasculature development	3/188	27/18723	0.00244036	0.0399116	0.0323447	ACTA2/OSR1/HES1	3
BP	GO:0007589	body fluid secretion	5/188	93/18723	0.00246452	0.0400912	0.0324903	DDR1/AGR2/ANXA2/VAMP8/XBP1	5
BP	GO:0060560	developmental growth involved in morphogenesis	8/188	234/18723	0.00256646	0.0413925	0.0335448	FN1/HSP90AA1/NEDD4L/CRABP2/DDR1/SEMA3B/HSP90AB1/FGFR2	8
BP	GO:1903035	negative regulation of response to wounding	5/188	94/18723	0.00258216	0.0413925	0.0335448	PLAT/CERS2/CLDN3/ANXA2/SERPING1	5
BP	GO:0097193	intrinsic apoptotic signaling pathway	9/188	288/18723	0.00258533	0.0413925	0.0335448	NUPR1/RACK1/DDX5/HDAC1/MUC1/DDIT4/XBP1/CLU/HSPA1A	9
BP	GO:0007369	gastrulation	7/188	185/18723	0.00269662	0.0428386	0.0347168	FN1/COL4A2/OSR1/RACK1/DAG1/FGFR2/LAMB3	7
BP	GO:0048709	oligodendrocyte differentiation	5/188	95/18723	0.00270382	0.0428386	0.0347168	DAG1/NKX2-1/HDAC1/HES1/CLU	5
BP	GO:0042743	hydrogen peroxide metabolic process	4/188	58/18723	0.00273703	0.0431401	0.0349611	HBG2/HBA2/HBA1/HBB	4
BP	GO:0031334	positive regulation of protein-containing complex assembly	8/188	237/18723	0.00277517	0.0435158	0.0352656	RACK1/UNC13B/HSP90AA1/NUMA1/EVL/CLU/HSPA1B/HSPA1A	8
MF	GO:0008200	ion channel inhibitor activity	3/187	33/18368	0.00452571	0.0438221	0.0366007	RACK1/NEDD4L/CAMK2D	3
BP	GO:0090303	positive regulation of wound healing	4/188	59/18723	0.00291338	0.0454487	0.036832	ANXA1/CLDN3/XBP1/CLDN4	4
MF	GO:0016248	channel inhibitor activity	3/187	34/18368	0.00492691	0.0460679	0.0384765	RACK1/NEDD4L/CAMK2D	3
MF	GO:0019843	rRNA binding	4/187	68/18368	0.00510188	0.0460679	0.0384765	CAVIN1/RPL23A/RPS18/RPS14	4
MF	GO:0044389	ubiquitin-like protein ligase binding	9/187	316/18368	0.00518625	0.0460679	0.0384765	CAMLG/HSP90AA1/SUMO2/HSP90AB1/HSPA5/NGFR/CLU/HSPA1B/HSPA1A	9
MF	GO:0002162	dystroglycan binding	2/187	11/18368	0.00533785	0.0460679	0.0384765	DAG1/AGR2	2
MF	GO:1990226	histone methyltransferase binding	2/187	11/18368	0.00533785	0.0460679	0.0384765	HSP90AB1/CBX1	2
BP	GO:0043161	proteasome-mediated ubiquitin-dependent protein catabolic process	11/188	412/18723	0.00306576	0.0475818	0.0385607	RACK1/CAMLG/NEDD4L/HUWE1/SUMO2/HSP90AB1/HSPA5/OGT/CLU/HSPA1B/HSPA1A	11
BP	GO:2001243	negative regulation of intrinsic apoptotic signaling pathway	5/188	98/18723	0.00309371	0.0477719	0.0387148	HDAC1/MUC1/XBP1/CLU/HSPA1A	5
CC	GO:0005884	actin filament	5/194	114/19550	0.00560918	0.047865	0.037657	ANXA1/TPM2/PLS3/TPM1/PDLIM1	5
BP	GO:1903320	regulation of protein modification by small protein conjugation or removal	8/188	242/18723	0.00315225	0.04843	0.0392481	CAMLG/HSP90AA1/HUWE1/HSP90AB1/HSPA5/OGT/HSPA1B/HSPA1A	8
CC	GO:0014069	postsynaptic density	9/194	330/19550	0.0058316	0.0486812	0.0382991	RPL30/RPS25/RPS18/RPL38/RPS14/EFNB3/RPL10A/NGFR/DNAJB1	9
BP	GO:0050821	protein stabilization	7/188	191/18723	0.00321912	0.0492088	0.0398793	CAMLG/HSP90AA1/HSP90AB1/PPIB/CLU/HSPA1B/HSPA1A	7
BP	GO:0010720	positive regulation of cell development	9/188	298/18723	0.0032426	0.0493199	0.0399693	FN1/PLXND1/DAG1/ATP6AP1/CRABP2/HDAC1/SPINT1/HES1/SERPINF1	9
BP	GO:0042255	ribosome assembly	4/188	61/18723	0.00328907	0.0495315	0.0401407	RPL23A/RPL38/RPS14/RPL10	4
BP	GO:0071384	cellular response to corticosteroid stimulus	4/188	61/18723	0.00328907	0.0495315	0.0401407	ANXA1/DDIT4/SERPINF1/ZFP36L2	4

## Sheet: 11.5PCW
ONTOLOGY	ID	Description	GeneRatio	BgRatio	pvalue	p.adjust	qvalue	geneID	Count
CC	GO:0022626	cytosolic ribosome	33/107	102/19550	4.71295e-51	1.16881e-48	9.32668e-49	RPL15/RPS15/RPS14/RPS23/RPS25/RPL36/RPL24/RPS12/RPS7/RPS19/RPS2/HBA1/RPL23/RPL27/RPL37A/RPLP0/RPS15A/RPS21/RPS24/RPS20/RPL37/RPL35A/RPL34/RPL31/RPL30/RPS27/RPL32/RPS18/RPL23A/RPL39/HBA2/RPL41/RPLP1	33
CC	GO:0044391	ribosomal subunit	33/107	180/19550	7.30754e-42	9.06136e-40	7.23062e-40	RPL15/RPS15/RPS14/RPS23/RPS25/RPL36/RPL24/RPS12/RPS7/RPS19/RPS2/HBA1/RPL23/RPL27/RPL37A/RPLP0/RPS15A/RPS21/RPS24/RPS20/RPL37/RPL35A/RPL34/RPL31/RPL30/RPS27/RPL32/RPS18/RPL23A/RPL39/HBA2/RPL41/RPLP1	33
BP	GO:0002181	cytoplasmic translation	31/105	148/18723	6.02006e-41	1.3792e-37	1.17296e-37	RPL15/RPS15/RPS14/RPS23/RPS25/RPL36/RPL24/RPS12/RPS7/RPS19/RPS2/RPL23/RPL27/RPL37A/RPLP0/RPS15A/RPS21/RPS24/RPS20/RPL37/RPL35A/RPL34/RPL31/RPL30/RPS27/RPL32/RPS18/RPL23A/RPL39/RPL41/RPLP1	31
CC	GO:0005840	ribosome	33/107	240/19550	1.76402e-37	1.45825e-35	1.16363e-35	RPL15/RPS15/RPS14/RPS23/RPS25/RPL36/RPL24/RPS12/RPS7/RPS19/RPS2/HBA1/RPL23/RPL27/RPL37A/RPLP0/RPS15A/RPS21/RPS24/RPS20/RPL37/RPL35A/RPL34/RPL31/RPL30/RPS27/RPL32/RPS18/RPL23A/RPL39/HBA2/RPL41/RPLP1	33
MF	GO:0003735	structural constituent of ribosome	31/105	182/18368	1.12595e-37	3.00628e-35	2.20449e-35	RPL15/RPS15/RPS14/RPS23/RPS25/RPL36/RPL24/RPS12/RPS7/RPS19/RPS2/RPL23/RPL27/RPL37A/RPLP0/RPS15A/RPS21/RPS24/RPS20/RPL37/RPL35A/RPL34/RPL31/RPL30/RPS27/RPL32/RPS18/RPL23A/RPL39/RPL41/RPLP1	31
CC	GO:0022627	cytosolic small ribosomal subunit	16/107	42/19550	2.97727e-26	1.8459e-24	1.47296e-24	RPS15/RPS14/RPS23/RPS25/RPS12/RPS7/RPS19/RPS2/HBA1/RPS15A/RPS21/RPS24/RPS20/RPS27/RPS18/HBA2	16
CC	GO:0022625	cytosolic large ribosomal subunit	17/107	58/19550	1.54252e-25	7.65091e-24	6.10514e-24	RPL15/RPL36/RPL24/RPL23/RPL27/RPL37A/RPLP0/RPL37/RPL35A/RPL34/RPL31/RPL30/RPL32/RPL23A/RPL39/RPL41/RPLP1	17
CC	GO:0015935	small ribosomal subunit	16/107	71/19550	5.03878e-22	2.0827e-20	1.66191e-20	RPS15/RPS14/RPS23/RPS25/RPS12/RPS7/RPS19/RPS2/HBA1/RPS15A/RPS21/RPS24/RPS20/RPS27/RPS18/HBA2	16
CC	GO:0015934	large ribosomal subunit	17/107	113/19550	3.88363e-20	1.37592e-18	1.09793e-18	RPL15/RPL36/RPL24/RPL23/RPL27/RPL37A/RPLP0/RPL37/RPL35A/RPL34/RPL31/RPL30/RPL32/RPL23A/RPL39/RPL41/RPLP1	17
CC	GO:0042788	polysomal ribosome	9/107	32/19550	7.89791e-14	2.44835e-12	1.95369e-12	RPS23/RPL36/RPL24/RPS21/RPL31/RPL30/RPL32/RPL39/RPL41	9
CC	GO:0005844	polysome	10/107	66/19550	2.56612e-12	7.07108e-11	5.64246e-11	RPS23/RPL36/RPL24/RPS21/RPL31/RPL30/RPL32/RPL39/VIM/RPL41	10
CC	GO:0005925	focal adhesion	17/107	418/19550	1.17838e-10	2.92238e-09	2.33195e-09	RPS15/RPS14/RPS7/RPS19/RPS2/RPL23/RPL27/EZR/HSPA8/RPL37A/RPLP0/PABPC1/RPL31/RPL30/RPS18/VIM/RPLP1	17
CC	GO:0030055	cell-substrate junction	17/107	425/19550	1.52353e-10	3.43486e-09	2.74089e-09	RPS15/RPS14/RPS7/RPS19/RPS2/RPL23/RPL27/EZR/HSPA8/RPL37A/RPLP0/PABPC1/RPL31/RPL30/RPS18/VIM/RPLP1	17
BP	GO:1904667	negative regulation of ubiquitin protein ligase activity	5/105	12/18723	3.86812e-09	3.3398e-06	2.84039e-06	RPS15/RPS7/RPL23/RPS20/RPL37	5
BP	GO:1901798	positive regulation of signal transduction by p53 class mediator	6/105	25/18723	4.37337e-09	3.3398e-06	2.84039e-06	RPS15/RPS7/UBB/RPL23/RPS20/RPL37	6
CC	GO:0034774	secretory granule lumen	12/107	322/19550	1.98947e-07	4.11156e-06	3.28087e-06	TUBB/HSPA8/CLU/GRP/S100A11/HSP90AA1/GSTP1/EEF1A1/ANXA2/TUBB4B/TMSB4X/GHRL	12
CC	GO:0060205	cytoplasmic vesicle lumen	12/107	325/19550	2.19794e-07	4.15848e-06	3.31831e-06	TUBB/HSPA8/CLU/GRP/S100A11/HSP90AA1/GSTP1/EEF1A1/ANXA2/TUBB4B/TMSB4X/GHRL	12
CC	GO:0031983	vesicle lumen	12/107	327/19550	2.34753e-07	4.15848e-06	3.31831e-06	TUBB/HSPA8/CLU/GRP/S100A11/HSP90AA1/GSTP1/EEF1A1/ANXA2/TUBB4B/TMSB4X/GHRL	12
BP	GO:0042274	ribosomal small subunit biogenesis	8/105	73/18723	7.42415e-09	4.25218e-06	3.61634e-06	RPS15/RPS14/RPS25/RPS7/RPS19/RPS21/RPS24/RPS27	8
BP	GO:0042254	ribosome biogenesis	13/105	299/18723	1.27128e-08	5.825e-06	4.95397e-06	RPS15/RPS14/RPS25/RPL24/RPS7/RPS19/RPL27/RPLP0/RPS21/RPS24/RPL35A/RPS27/RPL23A	13
MF	GO:0055106	ubiquitin-protein transferase regulator activity	5/105	22/18368	1.35166e-07	1.29371e-05	9.48673e-06	RPS15/RPS7/RPL23/RPS20/RPL37	5
MF	GO:0004857	enzyme inhibitor activity	7/105	70/18368	1.45361e-07	1.29371e-05	9.48673e-06	RPS15/DYNLL1/RPS7/RPL23/RPS20/RPL37/ANXA2	7
BP	GO:0022613	ribonucleoprotein complex biogenesis	15/105	463/18723	4.58056e-08	1.57638e-05	1.34066e-05	RPS15/RPS14/RPS25/RPL24/RPS7/RPS19/RPL27/RPLP0/RPS21/RPS24/PTGES3/RPL35A/HSP90AA1/RPS27/RPL23A	15
BP	GO:0042255	ribosome assembly	7/105	61/18723	4.84857e-08	1.57638e-05	1.34066e-05	RPS15/RPS14/RPL24/RPS19/RPLP0/RPS27/RPL23A	7
BP	GO:0051444	negative regulation of ubiquitin-protein transferase activity	5/105	19/18723	5.50461e-08	1.57638e-05	1.34066e-05	RPS15/RPS7/RPL23/RPS20/RPL37	5
BP	GO:1904666	regulation of ubiquitin protein ligase activity	5/105	23/18723	1.56478e-07	3.98323e-05	3.3876e-05	RPS15/RPS7/RPL23/RPS20/RPL37	5
MF	GO:0044548	S100 protein binding	4/105	14/18368	9.65717e-07	6.44616e-05	4.72693e-05	EZR/S100A11/ANXA2/S100A6	4
CC	GO:0043209	myelin sheath	5/107	48/19550	6.347e-06	0.000104937	8.37359e-05	CALM1/HSP90AA1/CALM2/ANXA2/TUBA1A	5
CC	GO:0071682	endocytic vesicle lumen	4/107	23/19550	6.93154e-06	0.000107439	8.57322e-05	HBA1/HSP90AA1/HBA2/SCGB3A2	4
BP	GO:0051438	regulation of ubiquitin-protein transferase activity	6/105	53/18723	4.99293e-07	0.000114146	9.70771e-05	RPS15/RPS7/RPS2/RPL23/RPS20/RPL37	6
BP	GO:0006364	rRNA processing	10/105	225/18723	5.48058e-07	0.000114146	9.70771e-05	RPS15/RPS14/RPS25/RPS7/RPS19/RPL27/RPS21/RPS24/RPL35A/RPS27	10
MF	GO:0019843	rRNA binding	6/105	68/18368	2.48122e-06	0.000132497	9.71593e-05	RPS14/RPL23/RPLP0/RPL37/RPS18/RPL23A	6
BP	GO:0016072	rRNA metabolic process	10/105	236/18723	8.47527e-07	0.000160236	0.000136276	RPS15/RPS14/RPS25/RPS7/RPS19/RPL27/RPS21/RPS24/RPL35A/RPS27	10
BP	GO:0051591	response to cAMP	7/105	93/18723	9.09242e-07	0.000160236	0.000136276	EZR/DUSP1/FOSB/IGFBP5/JUN/FOS/COL1A1	7
CC	GO:0072562	blood microparticle	7/107	146/19550	1.56817e-05	0.000228768	0.000182548	SLC2A1/HBA1/HSPA8/ACTG2/CLU/HBG2/HBA2	7
BP	GO:0061684	chaperone-mediated autophagy	4/105	16/18723	1.61377e-06	0.000264082	0.000224593	HSPA8/CLU/HSP90AA1/EEF1A1	4
CC	GO:0062023	collagen-containing extracellular matrix	11/107	425/19550	2.14644e-05	0.000295732	0.000235983	ELN/S100A10/GDF15/CLU/DCN/ANXA2/COL3A1/S100A6/SERPINF1/COL1A2/COL1A1	11
CC	GO:0031838	haptoglobin-hemoglobin complex	3/107	11/19550	2.54747e-05	0.000332511	0.000265332	HBA1/HBG2/HBA2	3
CC	GO:0005583	fibrillar collagen trimer	3/107	12/19550	3.38309e-05	0.000381367	0.000304317	COL3A1/COL1A2/COL1A1	3
CC	GO:0005833	hemoglobin complex	3/107	12/19550	3.38309e-05	0.000381367	0.000304317	HBA1/HBG2/HBA2	3
CC	GO:0098643	banded collagen fibril	3/107	12/19550	3.38309e-05	0.000381367	0.000304317	COL3A1/COL1A2/COL1A1	3
MF	GO:0048306	calcium-dependent protein binding	6/105	88/18368	1.12021e-05	0.000498493	0.000365542	S100A10/CALM1/S100A11/CALM2/ANXA2/S100A6	6
BP	GO:0000028	ribosomal small subunit assembly	4/105	19/18723	3.39257e-06	0.000518158	0.000440676	RPS15/RPS14/RPS19/RPS27	4
CC	GO:0005775	vacuolar lumen	7/107	174/19550	4.83947e-05	0.000521821	0.000416393	TUBB/PLD3/HSPA8/HSP90AA1/DCN/ANXA2/TUBB4B	7
BP	GO:0022618	ribonucleoprotein complex assembly	9/105	220/18723	4.10314e-06	0.000587519	0.000499665	RPS15/RPS14/RPL24/RPS19/RPLP0/PTGES3/HSP90AA1/RPS27/RPL23A	9
BP	GO:0031960	response to corticosteroid	8/105	167/18723	4.53127e-06	0.000610655	0.000519342	RPL27/CALM1/GSTP1/DUSP1/FOSB/SERPINF1/FOS/COL1A1	8
MF	GO:0019838	growth factor binding	7/105	141/18368	1.64512e-05	0.000627495	0.000460138	RPS19/RPS2/DUSP1/IGFBP5/COL3A1/COL1A2/COL1A1	7
CC	GO:1904813	ficolin-1-rich granule lumen	6/107	124/19550	6.1781e-05	0.000638403	0.000509422	HSPA8/HSP90AA1/CST3/GSTP1/EEF1A1/FTH1	6
BP	GO:0071826	ribonucleoprotein complex subunit organization	9/105	227/18723	5.2934e-06	0.000673732	0.000572987	RPS15/RPS14/RPL24/RPS19/RPLP0/PTGES3/HSP90AA1/RPS27/RPL23A	9
MF	GO:0031720	haptoglobin binding	3/105	10/18368	2.11566e-05	0.000703165	0.000515626	HBA1/HBG2/HBA2	3
MF	GO:0005200	structural constituent of cytoskeleton	6/105	103/18368	2.75811e-05	0.000703165	0.000515626	TUBB/TUBB2B/TUBA1B/VIM/TUBB4B/TUBA1A	6
MF	GO:0048407	platelet-derived growth factor binding	3/105	11/18368	2.89693e-05	0.000703165	0.000515626	COL3A1/COL1A2/COL1A1	3
MF	GO:0097371	MDM2/MDM4 family protein binding	3/105	11/18368	2.89693e-05	0.000703165	0.000515626	RPS15/RPS20/RPL37	3
CC	GO:0101002	ficolin-1-rich granule	7/107	185/19550	7.12903e-05	0.0007072	0.000564319	DYNLL1/HSPA8/HSP90AA1/CST3/GSTP1/EEF1A1/FTH1	7
BP	GO:1903320	regulation of protein modification by small protein conjugation or removal	9/105	242/18723	8.87342e-06	0.00103104	0.000876865	RPS15/RPS7/UBB/RPS2/RPL23/RPS20/RPL37/HSP90AA1/EGR1	9
BP	GO:0046683	response to organophosphorus	7/105	131/18723	9.00078e-06	0.00103104	0.000876865	EZR/DUSP1/FOSB/IGFBP5/JUN/FOS/COL1A1	7
MF	GO:0097718	disordered domain specific binding	4/105	36/18368	5.15892e-05	0.00106309	0.000779557	EZR/CALM1/HSP90AA1/CALM2	4
MF	GO:0031625	ubiquitin protein ligase binding	9/105	297/18368	5.17609e-05	0.00106309	0.000779557	TUBB/UBC/UBB/TUBA1B/RPL23/HSPA8/CLU/HSP90AA1/JUN	9
MF	GO:0140104	molecular carrier activity	5/105	73/18368	6.11865e-05	0.00112344	0.00082381	HBA1/HSPA8/CLU/HBG2/HBA2	5
MF	GO:0005344	oxygen carrier activity	3/105	14/18368	6.31145e-05	0.00112344	0.00082381	HBA1/HBG2/HBA2	3
MF	GO:0010851	cyclase regulator activity	3/105	15/18368	7.85653e-05	0.00130858	0.000959573	GNAS/CALM1/CALM2	3
MF	GO:0044389	ubiquitin-like protein ligase binding	9/105	316/18368	8.33178e-05	0.00130858	0.000959573	TUBB/UBC/UBB/TUBA1B/RPL23/HSPA8/CLU/HSP90AA1/JUN	9
CC	GO:0099572	postsynaptic specialization	9/107	356/19550	0.000148782	0.00141915	0.00113243	RPS14/RPS25/RPS19/RPL23/HSPA8/RPLP0/RPL30/RPS27/RPS18	9
BP	GO:1901654	response to ketone	8/105	194/18723	1.3593e-05	0.00144033	0.00122496	RPL27/CALM1/CLDN4/DUSP1/FOSB/CCL21/SERPINF1/FOS	8
BP	GO:1901796	regulation of signal transduction by p53 class mediator	6/105	93/18723	1.38312e-05	0.00144033	0.00122496	RPS15/RPS7/UBB/RPL23/RPS20/RPL37	6
MF	GO:0045296	cadherin binding	9/105	332/18368	0.0001212	0.00175734	0.00128865	RPL15/RPL24/RPS2/EZR/HSPA8/S100A11/RPL34/RPL23A/ANXA2	9
MF	GO:0002020	protease binding	6/105	135/18368	0.000125054	0.00175734	0.00128865	UBC/CST3/ANXA2/COL3A1/COL1A2/COL1A1	6
CC	GO:0098644	complex of collagen trimers	3/107	21/19550	0.000197315	0.00181238	0.00144621	COL3A1/COL1A2/COL1A1	3
BP	GO:0014074	response to purine-containing compound	7/105	148/18723	1.99389e-05	0.00198609	0.0016891	EZR/DUSP1/FOSB/IGFBP5/JUN/FOS/COL1A1	7
BP	GO:0048545	response to steroid hormone	10/105	339/18723	2.08705e-05	0.00199226	0.00169435	RPL27/PTGES3/CALM1/CLDN4/GSTP1/DUSP1/FOSB/SERPINF1/FOS/COL1A1	10
BP	GO:0031396	regulation of protein ubiquitination	8/105	210/18723	2.40748e-05	0.00220621	0.00187631	RPS15/RPS7/UBB/RPS2/RPL23/RPS20/RPL37/HSP90AA1	8
BP	GO:1901844	regulation of cell communication by electrical coupling involved in cardiac conduction	3/105	11/18723	2.73698e-05	0.0024117	0.00205107	IRX3/CALM1/CALM2	3
MF	GO:0004601	peroxidase activity	4/105	51/18368	0.000204931	0.00273582	0.00200616	HBA1/HBG2/GSTP1/HBA2	4
CC	GO:0042470	melanosome	5/107	109/19550	0.000332507	0.00284351	0.00226901	SLC2A1/HSPA8/HSP90AA1/ANXA2/SERPINF1	5
CC	GO:0048770	pigment granule	5/107	109/19550	0.000332507	0.00284351	0.00226901	SLC2A1/HSPA8/HSP90AA1/ANXA2/SERPINF1	5
MF	GO:0016684	oxidoreductase activity, acting on peroxide as acceptor	4/105	55/18368	0.000274826	0.00349422	0.00256229	HBA1/HBG2/GSTP1/HBA2	4
CC	GO:0014069	postsynaptic density	8/107	330/19550	0.000463546	0.0038076	0.00303832	RPS14/RPS25/RPS19/RPL23/RPLP0/RPL30/RPS27/RPS18	8
CC	GO:0032279	asymmetric synapse	8/107	335/19550	0.000511871	0.0038076	0.00303832	RPS14/RPS25/RPS19/RPL23/RPLP0/RPL30/RPS27/RPS18	8
CC	GO:0045121	membrane raft	8/107	335/19550	0.000511871	0.0038076	0.00303832	SLC2A1/LDHB/TUBB/TUBA1B/EZR/S100A10/ANXA2/TUBA1A	8
CC	GO:0098857	membrane microdomain	8/107	335/19550	0.000511871	0.0038076	0.00303832	SLC2A1/LDHB/TUBB/TUBA1B/EZR/S100A10/ANXA2/TUBA1A	8
CC	GO:0030139	endocytic vesicle	8/107	336/19550	0.000522009	0.0038076	0.00303832	UBC/UBB/HBA1/HSP90AA1/VIM/HBA2/SFTPB/SCGB3A2	8
BP	GO:1902947	regulation of tau-protein kinase activity	3/105	13/18723	4.70548e-05	0.00392038	0.00333416	CLU/HSP90AA1/EGR1	3
BP	GO:0051385	response to mineralocorticoid	4/105	36/18723	4.79138e-05	0.00392038	0.00333416	RPL27/CALM1/FOSB/FOS	4
CC	GO:0005874	microtubule	9/107	429/19550	0.000583718	0.00413606	0.00330042	TUBB/DYNLL1/TUBB2B/TUBA1B/CALM1/CALM2/TPPP3/TUBB4B/TUBA1A	9
CC	GO:0098562	cytoplasmic side of membrane	6/107	197/19550	0.000754289	0.00519621	0.00414638	GNAS/RPL27/EZR/PTP4A1/EEF1A1/S100A6	6
CC	GO:0098984	neuron to neuron synapse	8/107	361/19550	0.000833489	0.00558663	0.00445792	RPS14/RPS25/RPS19/RPL23/RPLP0/RPL30/RPS27/RPS18	8
BP	GO:0015671	oxygen transport	3/105	15/18723	7.42508e-05	0.00578175	0.00491719	HBA1/HBG2/HBA2	3
BP	GO:0034470	ncRNA processing	10/105	395/18723	7.57104e-05	0.00578175	0.00491719	RPS15/RPS14/RPS25/RPS7/RPS19/RPL27/RPS21/RPS24/RPL35A/RPS27	10
MF	GO:0048027	mRNA 5'-UTR binding	3/105	27/18368	0.000480487	0.00583137	0.00427611	RPS14/RPS7/RPL41	3
BP	GO:0010649	regulation of cell communication by electrical coupling	3/105	16/18723	9.10132e-05	0.00672617	0.00572039	IRX3/CALM1/CALM2	3
CC	GO:0005791	rough endoplasmic reticulum	4/107	82/19550	0.00106886	0.00697572	0.00556637	RPS23/RPL27/RPS21/SSR4	4
BP	GO:0031397	negative regulation of protein ubiquitination	5/105	83/18723	0.000103419	0.00740413	0.00629697	RPS15/RPS7/RPL23/RPS20/RPL37	5
BP	GO:0007565	female pregnancy	7/105	193/18723	0.000107706	0.00747744	0.00635932	SLC2A1/CLDN4/TPPP3/FOSB/IGFBP5/FOS/GHRL	7
MF	GO:0051082	unfolded protein binding	5/105	122/18368	0.000676965	0.00785868	0.00576272	HSPA8/PTGES3/CLU/HSP90AA1/TUBB4B	5
CC	GO:0005581	collagen trimer	4/107	87/19550	0.00133215	0.00847108	0.00675961	DCN/COL3A1/COL1A2/COL1A1	4
CC	GO:0005788	endoplasmic reticulum lumen	7/107	313/19550	0.00167824	0.0104051	0.00830286	CLU/CST3/IGFBP5/COL3A1/COL1A2/COL1A1/GHRL	7
CC	GO:0043202	lysosomal lumen	4/107	97/19550	0.0019889	0.0120304	0.00959981	PLD3/HSPA8/HSP90AA1/DCN	4
BP	GO:0015669	gas transport	3/105	20/18723	0.000182277	0.0122045	0.0103796	HBA1/HBG2/HBA2	3
BP	GO:0051384	response to glucocorticoid	6/105	148/18723	0.000186451	0.0122045	0.0103796	CALM1/GSTP1/DUSP1/FOSB/SERPINF1/FOS	6
BP	GO:1903321	negative regulation of protein modification by small protein conjugation or removal	5/105	95/18723	0.000195698	0.012454	0.0105917	RPS15/RPS7/RPL23/RPS20/RPL37	5
CC	GO:0031252	cell leading edge	8/107	422/19550	0.00223719	0.0132101	0.0105411	EZR/ACTG2/PABPC1/S100A11/EEF1A1/VIM/ANXA2/S100A6	8
BP	GO:0009612	response to mechanical stimulus	7/105	216/18723	0.000215818	0.0133632	0.011365	SLC2A1/DCN/FOSB/JUN/COL3A1/FOS/COL1A1	7
BP	GO:0044706	multi-multicellular organism process	7/105	220/18723	0.000241398	0.0143472	0.0122018	SLC2A1/CLDN4/TPPP3/FOSB/IGFBP5/FOS/GHRL	7
BP	GO:0051412	response to corticosterone	3/105	22/18723	0.000244233	0.0143472	0.0122018	CALM1/FOSB/FOS	3
BP	GO:0000302	response to reactive oxygen species	7/105	222/18723	0.000255074	0.0146094	0.0124248	HBA1/GSTP1/DUSP1/HBA2/JUN/FOS/COL1A1	7
BP	GO:0051131	chaperone-mediated protein complex assembly	3/105	23/18723	0.000279726	0.0156305	0.0132933	PTGES3/CLU/HSP90AA1	3
MF	GO:0019825	oxygen binding	3/105	39/18368	0.00142842	0.0158911	0.0116529	HBA1/HBG2/HBA2	3
MF	GO:0016209	antioxidant activity	4/105	86/18368	0.00149453	0.0159615	0.0117045	HBA1/HBG2/GSTP1/HBA2	4
CC	GO:0030863	cortical cytoskeleton	4/107	108/19550	0.00293848	0.0167725	0.0133838	SLC2A1/EZR/DSTN/EEF1A1	4
CC	GO:0001726	ruffle	5/107	178/19550	0.00297576	0.0167725	0.0133838	EZR/S100A11/EEF1A1/ANXA2/S100A6	5
MF	GO:0030020	extracellular matrix structural constituent conferring tensile strength	3/105	41/18368	0.00165242	0.0169691	0.0124433	COL3A1/COL1A2/COL1A1	3
MF	GO:0019855	calcium channel inhibitor activity	2/105	11/18368	0.00172135	0.0170222	0.0124823	CALM1/CALM2	2
BP	GO:0072331	signal transduction by p53 class mediator	6/105	163/18723	0.000313988	0.0171273	0.0145662	RPS15/RPS7/UBB/RPL23/RPS20/RPL37	6
BP	GO:0042176	regulation of protein catabolic process	9/105	391/18723	0.000354391	0.0187618	0.0159563	RPS7/UBB/RPL23/EZR/CLU/HSP90AA1/CST3/EEF1A1/ANXA2	9
BP	GO:0086064	cell communication by electrical coupling involved in cardiac conduction	3/105	25/18723	0.000360331	0.0187618	0.0159563	IRX3/CALM1/CALM2	3
BP	GO:0030199	collagen fibril organization	4/105	61/18723	0.000381227	0.0194087	0.0165064	ANXA2/COL3A1/COL1A2/COL1A1	4
BP	GO:0034660	ncRNA metabolic process	10/105	485/18723	0.000397107	0.0197777	0.0168203	RPS15/RPS14/RPS25/RPS7/RPS19/RPL27/RPS21/RPS24/RPL35A/RPS27	10
MF	GO:0008179	adenylate cyclase binding	2/105	13/18368	0.00242304	0.0208694	0.0153034	CALM1/CALM2	2
MF	GO:0031386	protein tag	2/105	13/18368	0.00242304	0.0208694	0.0153034	UBC/UBB	2
MF	GO:0031432	titin binding	2/105	13/18368	0.00242304	0.0208694	0.0153034	CALM1/CALM2	2
MF	GO:0072542	protein phosphatase activator activity	2/105	13/18368	0.00242304	0.0208694	0.0153034	CALM1/CALM2	2
BP	GO:0000027	ribosomal large subunit assembly	3/105	27/18723	0.00045453	0.0221559	0.0188429	RPL24/RPLP0/RPL23A	3
MF	GO:0030295	protein kinase activator activity	4/105	101/18368	0.00269194	0.0224609	0.0164704	CALM1/CALM2/RPLP1/GHRL	4
BP	GO:0031668	cellular response to extracellular stimulus	7/105	246/18723	0.000473516	0.0226005	0.019221	SLC2A1/HSPA8/GSTP1/XBP1/JUN/FOS/COL1A1	7
BP	GO:0051101	regulation of DNA binding	5/105	118/18723	0.000533807	0.0245535	0.020882	CALM1/CALM2/HES1/JUN/TMSB4X	5
BP	GO:0043434	response to peptide hormone	9/105	414/18723	0.000535869	0.0245535	0.020882	SLC2A1/GDF15/GSTP1/IGFBP5/XBP1/EGR1/NR4A1/COL1A1/GHRL	9
MF	GO:0005201	extracellular matrix structural constituent	5/105	172/18368	0.00308699	0.0245858	0.0180286	ELN/DCN/COL3A1/COL1A2/COL1A1	5
MF	GO:0003924	GTPase activity	7/105	337/18368	0.00322408	0.0245858	0.0180286	TUBB/GNAS/TUBB2B/TUBA1B/EEF1A1/TUBB4B/TUBA1A	7
MF	GO:0019209	kinase activator activity	4/105	107/18368	0.00331494	0.0245858	0.0180286	CALM1/CALM2/RPLP1/GHRL	4
MF	GO:0051087	chaperone binding	4/105	107/18368	0.00331494	0.0245858	0.0180286	HSPA8/PTGES3/CLU/HES1	4
BP	GO:0097305	response to alcohol	7/105	253/18723	0.000559545	0.0251356	0.021377	RPL15/RPL27/CALM1/GSTP1/FOSB/CCL21/FOS	7
BP	GO:1903362	regulation of cellular protein catabolic process	7/105	255/18723	0.000586282	0.0258302	0.0219678	RPS7/UBB/RPL23/EZR/CLU/HSP90AA1/ANXA2	7
MF	GO:0047485	protein N-terminus binding	4/105	110/18368	0.00366046	0.0264146	0.0193697	RPS21/CALM1/DCN/CALM2	4
MF	GO:0050840	extracellular matrix binding	3/105	56/18368	0.00403887	0.0283784	0.0208097	ELN/DCN/ANXA2	3
BP	GO:0043588	skin development	7/105	263/18723	0.000703574	0.030413	0.0258652	KRT17/PTGES3/CLDN4/IGFBP5/COL3A1/COL1A2/COL1A1	7
BP	GO:0042273	ribosomal large subunit biogenesis	4/105	72/18723	0.000716932	0.0304165	0.0258682	RPL24/RPLP0/RPL35A/RPL23A	4
BP	GO:0010644	cell communication by electrical coupling	3/105	32/18723	0.000755232	0.0308971	0.026277	IRX3/CALM1/CALM2	3
BP	GO:0042744	hydrogen peroxide catabolic process	3/105	32/18723	0.000755232	0.0308971	0.026277	HBA1/HBG2/HBA2	3
MF	GO:0001216	DNA-binding transcription activator activity	8/105	456/18368	0.00463974	0.0311402	0.0228349	IRX3/FOXJ1/ELF3/FOSB/JUN/EGR1/NR4A1/FOS	8
MF	GO:0098641	cadherin binding involved in cell-cell adhesion	2/105	18/18368	0.00466519	0.0311402	0.0228349	S100A11/ANXA2	2
BP	GO:0051348	negative regulation of transferase activity	7/105	268/18723	0.000785852	0.0315858	0.0268627	RPS15/RPS7/RPL23/RPS20/RPL37/GSTP1/DUSP1	7
BP	GO:0030705	cytoskeleton-dependent intracellular transport	6/105	195/18723	0.000809409	0.0319716	0.0271908	TUBB/UBB/TUBA1B/HSBP1/HSPA8/TUBA1A	6
BP	GO:0071353	cellular response to interleukin-4	3/105	33/18723	0.000827383	0.0321277	0.0273236	TUBA1B/RPLP0/XBP1	3
BP	GO:0007178	transmembrane receptor protein serine/threonine kinase signaling pathway	8/105	355/18723	0.000871752	0.0332864	0.028309	GDF15/VIM/HES1/JUN/COL3A1/EGR1/COL1A2/FOS	8
MF	GO:0019211	phosphatase activator activity	2/105	20/18368	0.00575045	0.0365564	0.0268066	CALM1/CALM2	2
MF	GO:0042288	MHC class I protein binding	2/105	20/18368	0.00575045	0.0365564	0.0268066	TUBB/TUBB4B	2
MF	GO:0005525	GTP binding	7/105	377/18368	0.00591751	0.0367436	0.0269439	TUBB/GNAS/TUBB2B/TUBA1B/EEF1A1/TUBB4B/TUBA1A	7
BP	GO:0048145	regulation of fibroblast proliferation	4/105	80/18723	0.00106504	0.0395246	0.0336144	GSTP1/FTH1/ANXA2/S100A6	4
BP	GO:0070670	response to interleukin-4	3/105	36/18723	0.00106963	0.0395246	0.0336144	TUBA1B/RPLP0/XBP1	3
BP	GO:0048144	fibroblast proliferation	4/105	81/18723	0.00111559	0.0399315	0.0339604	GSTP1/FTH1/ANXA2/S100A6	4
BP	GO:0000462	maturation of SSU-rRNA from tricistronic rRNA transcript (SSU-rRNA, 5.8S rRNA, LSU-rRNA)	3/105	37/18723	0.00115929	0.0399315	0.0339604	RPS14/RPS19/RPS21	3
BP	GO:0032570	response to progesterone	3/105	37/18723	0.00115929	0.0399315	0.0339604	CLDN4/FOSB/FOS	3
BP	GO:0060416	response to growth hormone	3/105	37/18723	0.00115929	0.0399315	0.0339604	GDF15/IGFBP5/GHRL	3
BP	GO:0060395	SMAD protein signal transduction	4/105	82/18723	0.00116779	0.0399315	0.0339604	GDF15/VIM/JUN/FOS	4
MF	GO:0097110	scaffold protein binding	3/105	67/18368	0.00667098	0.0404807	0.0296843	DYNLL1/HSP90AA1/VIM	3
MF	GO:0070182	DNA polymerase binding	2/105	22/18368	0.00693957	0.0411748	0.0301932	PTGES3/HSP90AA1	2
MF	GO:0017134	fibroblast growth factor binding	2/105	23/18368	0.00757231	0.0429075	0.0314638	RPS19/RPS2	2
MF	GO:0070412	R-SMAD binding	2/105	23/18368	0.00757231	0.0429075	0.0314638	JUN/FOS	2
MF	GO:0019001	guanyl nucleotide binding	7/105	398/18368	0.00787442	0.0429075	0.0314638	TUBB/GNAS/TUBB2B/TUBA1B/EEF1A1/TUBB4B/TUBA1A	7
MF	GO:0032561	guanyl ribonucleotide binding	7/105	398/18368	0.00787442	0.0429075	0.0314638	TUBB/GNAS/TUBB2B/TUBA1B/EEF1A1/TUBB4B/TUBA1A	7
BP	GO:0001822	kidney development	7/105	293/18723	0.00131843	0.0443143	0.0376878	IRX3/FOXJ1/DCN/CRLF1/HES1/SERPINF1/EGR1	7
BP	GO:0001656	metanephros development	4/105	85/18723	0.00133465	0.0443143	0.0376878	IRX3/FOXJ1/HES1/EGR1	4
BP	GO:0051342	regulation of cyclic-nucleotide phosphodiesterase activity	2/105	10/18723	0.00136132	0.044554	0.0378917	CALM1/CALM2	2
BP	GO:0042542	response to hydrogen peroxide	5/105	146/18723	0.00139102	0.0448848	0.038173	HBA1/DUSP1/HBA2/JUN/COL1A1	5
BP	GO:0031647	regulation of protein stability	7/105	298/18723	0.00145266	0.0449392	0.0382193	RPS7/RPL23/HSPA8/PTGES3/CLU/HSP90AA1/SERF2	7
BP	GO:0045860	positive regulation of protein kinase activity	8/105	386/18723	0.00148714	0.0449392	0.0382193	CALM1/CLU/HSP90AA1/CALM2/CCL21/RPLP1/EGR1/GHRL	8
BP	GO:0051592	response to calcium ion	5/105	149/18723	0.00152186	0.0449392	0.0382193	CALM1/CALM2/DUSP1/FOSB/FOS	5
BP	GO:0030198	extracellular matrix organization	7/105	301/18723	0.00153818	0.0449392	0.0382193	ELN/CST3/ELF3/ANXA2/COL3A1/COL1A2/COL1A1	7
BP	GO:0060612	adipose tissue development	3/105	41/18723	0.00156486	0.0449392	0.0382193	UBB/XBP1/GHRL	3
BP	GO:0043062	extracellular structure organization	7/105	302/18723	0.00156754	0.0449392	0.0382193	ELN/CST3/ELF3/ANXA2/COL3A1/COL1A2/COL1A1	7
BP	GO:0072001	renal system development	7/105	302/18723	0.00156754	0.0449392	0.0382193	IRX3/FOXJ1/DCN/CRLF1/HES1/SERPINF1/EGR1	7
BP	GO:0040013	negative regulation of locomotion	8/105	391/18723	0.00161261	0.0449392	0.0382193	DCN/GSTP1/DUSP1/CCL21/IGFBP5/COL3A1/SERPINF1/GHRL	8
BP	GO:0045229	external encapsulating structure organization	7/105	304/18723	0.00162758	0.0449392	0.0382193	ELN/CST3/ELF3/ANXA2/COL3A1/COL1A2/COL1A1	7
BP	GO:0030901	midbrain development	4/105	90/18723	0.00164866	0.0449392	0.0382193	DYNLL1/CALM1/CALM2/HES1	4
BP	GO:0001765	membrane raft assembly	2/105	11/18723	0.00165775	0.0449392	0.0382193	S100A10/ANXA2	2
BP	GO:0043589	skin morphogenesis	2/105	11/18723	0.00165775	0.0449392	0.0382193	COL1A2/COL1A1	2
BP	GO:0060315	negative regulation of ryanodine-sensitive calcium-release channel activity	2/105	11/18723	0.00165775	0.0449392	0.0382193	CALM1/CALM2	2
BP	GO:1902895	positive regulation of pri-miRNA transcription by RNA polymerase II	3/105	42/18723	0.00167841	0.0449392	0.0382193	JUN/EGR1/FOS	3
BP	GO:0034284	response to monosaccharide	6/105	225/18723	0.00168694	0.0449392	0.0382193	DYNLL1/GSTP1/XBP1/SERPINF1/EGR1/GHRL	6
CC	GO:0030867	rough endoplasmic reticulum membrane	2/107	25/19550	0.00820105	0.0451969	0.0360655	RPL27/SSR4	2
MF	GO:0003725	double-stranded RNA binding	3/105	74/18368	0.00877131	0.0468388	0.0343466	TUBA1B/VIM/TUBB4B	3
BP	GO:0007519	skeletal muscle tissue development	5/105	155/18723	0.00181044	0.0476748	0.0405459	ELN/DCN/EGR1/NR4A1/FOS	5

## Sheet: 13PCW
ONTOLOGY	ID	Description	GeneRatio	BgRatio	pvalue	p.adjust	qvalue	geneID	Count
CC	GO:0098798	mitochondrial protein-containing complex	17/210	268/19550	5.25226e-09	1.86455e-06	1.53145e-06	COX7A1/NDUFB11/ATP5ME/MRPS21/NDUFAB1/MRPS16/TIMM13/MRPL27/NDUFB10/TOMM7/MRPL51/MRPL54/ATP5F1E/UQCR11/UQCR10/NDUFA2/COX7A2	17
BP	GO:0046034	ATP metabolic process	18/202	277/18723	1.30386e-09	3.9233e-06	3.49434e-06	COX7A1/UQCC3/FIS1/OGT/ATP5ME/NDUFAB1/NUPR1/NDUFB10/ATP5IF1/ATP5F1E/UQCR11/UQCR10/NDUFA2/COX7A2/IGF1/ATP6V1A/CDK1/HSPA1B	18
BP	GO:0009060	aerobic respiration	14/202	189/18723	1.83211e-08	2.75641e-05	2.45502e-05	COX7A1/UQCC3/AKT1/ATP5ME/NDUFAB1/NUPR1/NDUFB10/MDH2/ATP5F1E/UQCR11/UQCR10/NDUFA2/COX7A2/CDK1	14
BP	GO:0006119	oxidative phosphorylation	12/202	141/18723	4.23204e-08	4.24473e-05	3.78062e-05	COX7A1/UQCC3/ATP5ME/NDUFAB1/NUPR1/NDUFB10/ATP5F1E/UQCR11/UQCR10/NDUFA2/COX7A2/CDK1	12
CC	GO:0044391	ribosomal subunit	12/210	180/19550	5.89516e-07	0.000104639	8.59452e-05	RPL36A/RPL11/MRPS21/RPS15/MRPS16/MRPL27/MRPL51/RPS12/MRPL54/RPL36AL/RPL8/RPS28	12
BP	GO:0045333	cellular respiration	14/202	230/18723	2.1271e-07	0.000160011	0.000142516	COX7A1/UQCC3/AKT1/ATP5ME/NDUFAB1/NUPR1/NDUFB10/MDH2/ATP5F1E/UQCR11/UQCR10/NDUFA2/COX7A2/CDK1	14
BP	GO:0006091	generation of precursor metabolites and energy	20/202	490/18723	3.77021e-07	0.000191301	0.000170385	COX7A1/UQCC3/OGT/AKT1/PGLS/ATP5ME/NDUFAB1/NUPR1/NDUFB10/DHRS3/MDH2/AKT2/ATP5IF1/ATP5F1E/UQCR11/UQCR10/NDUFA2/COX7A2/IGF1/CDK1	20
BP	GO:0015980	energy derivation by oxidation of organic compounds	16/202	318/18723	3.81458e-07	0.000191301	0.000170385	COX7A1/UQCC3/AKT1/ATP5ME/NDUFAB1/NUPR1/NDUFB10/MDH2/AKT2/ATP5F1E/UQCR11/UQCR10/NDUFA2/COX7A2/IGF1/CDK1	16
BP	GO:0042773	ATP synthesis coupled electron transport	9/202	95/18723	8.74195e-07	0.000328807	0.000292855	COX7A1/UQCC3/NDUFAB1/NDUFB10/UQCR11/UQCR10/NDUFA2/COX7A2/CDK1	9
BP	GO:0042775	mitochondrial ATP synthesis coupled electron transport	9/202	95/18723	8.74195e-07	0.000328807	0.000292855	COX7A1/UQCC3/NDUFAB1/NDUFB10/UQCR11/UQCR10/NDUFA2/COX7A2/CDK1	9
CC	GO:0098800	inner mitochondrial membrane protein complex	10/210	147/19550	4.36433e-06	0.000401352	0.00032965	COX7A1/NDUFB11/ATP5ME/NDUFAB1/NDUFB10/ATP5F1E/UQCR11/UQCR10/NDUFA2/COX7A2	10
CC	GO:0005746	mitochondrial respirasome	8/210	89/19550	5.19783e-06	0.000401352	0.00032965	COX7A1/NDUFB11/NDUFAB1/NDUFB10/UQCR11/UQCR10/NDUFA2/COX7A2	8
CC	GO:0098803	respiratory chain complex	8/210	90/19550	5.65285e-06	0.000401352	0.00032965	COX7A1/NDUFB11/NDUFAB1/NDUFB10/UQCR11/UQCR10/NDUFA2/COX7A2	8
MF	GO:0003735	structural constituent of ribosome	12/206	182/18368	1.0328e-06	0.000405892	0.000389204	RPL36A/RPL11/MRPS21/RPS15/MRPS16/MRPL27/MRPL51/RPS12/MRPL54/RPL36AL/RPL8/RPS28	12
CC	GO:0005743	mitochondrial inner membrane	18/210	495/19550	7.10154e-06	0.000420174	0.00034511	COX7A1/UQCC3/NDUFB11/ATP5ME/MRPS21/NDUFAB1/MRPS16/TIMM13/MRPL27/NDUFB10/MRPL51/COQ8A/MRPL54/ATP5F1E/UQCR11/UQCR10/NDUFA2/COX7A2	18
CC	GO:0005840	ribosome	12/210	240/19550	1.16693e-05	0.000549441	0.000451283	RPL36A/RPL11/MRPS21/RPS15/MRPS16/MRPL27/MRPL51/RPS12/MRPL54/RPL36AL/RPL8/RPS28	12
CC	GO:0070469	respirasome	8/210	100/19550	1.23818e-05	0.000549441	0.000451283	COX7A1/NDUFB11/NDUFAB1/NDUFB10/UQCR11/UQCR10/NDUFA2/COX7A2	8
MF	GO:0017134	fibroblast growth factor binding	5/206	23/18368	4.82501e-06	0.000948115	0.000909134	FGFR3/S100A13/FIBP/GLG1/THBS1	5
BP	GO:0032891	negative regulation of organic acid transport	5/202	22/18723	3.15528e-06	0.00105492	0.000939573	FIS1/AKT1/AKT2/RGS2/THBS1	5
BP	GO:0022904	respiratory electron transport chain	9/202	114/18723	4.0431e-06	0.00121657	0.00108355	COX7A1/UQCC3/NDUFAB1/NDUFB10/UQCR11/UQCR10/NDUFA2/COX7A2/CDK1	9
BP	GO:0019646	aerobic electron transport chain	8/202	87/18723	4.50273e-06	0.0012317	0.00109703	COX7A1/UQCC3/NDUFAB1/NDUFB10/UQCR11/UQCR10/NDUFA2/COX7A2	8
CC	GO:0031091	platelet alpha granule	7/210	91/19550	5.63195e-05	0.00222149	0.00182462	CD9/A2M/TIMP1/ACTN4/IGF1/VWF/THBS1	7
CC	GO:0031093	platelet alpha granule lumen	6/210	67/19550	8.27139e-05	0.00293634	0.00241176	A2M/TIMP1/ACTN4/IGF1/VWF/THBS1	6
CC	GO:0022626	cytosolic ribosome	7/210	102/19550	0.000116335	0.00375445	0.00308372	RPL36A/RPL11/RPS15/RPS12/RPL36AL/RPL8/RPS28	7
MF	GO:0019838	growth factor binding	9/206	141/18368	3.07553e-05	0.00402894	0.00386329	IGFBP5/FGFR3/S100A13/A2M/COL2A1/FIBP/GLG1/IGFBP7/THBS1	9
CC	GO:0005925	focal adhesion	14/210	418/19550	0.000179982	0.0047692	0.00391717	FGFR3/CD9/ALCAM/EVL/RPS15/SDC4/MTF2/RPL8/PTK7/MAP2K1/ACTN4/RDX/TPM4/HSPA1B	14
CC	GO:0034774	secretory granule lumen	12/210	322/19550	0.000198258	0.0047692	0.00391717	GHRL/GRP/PSMD3/FTL/GSTP1/A2M/TIMP1/NPC2/ACTN4/IGF1/VWF/THBS1	12
CC	GO:0030055	cell-substrate junction	14/210	425/19550	0.000213443	0.0047692	0.00391717	FGFR3/CD9/ALCAM/EVL/RPS15/SDC4/MTF2/RPL8/PTK7/MAP2K1/ACTN4/RDX/TPM4/HSPA1B	14
CC	GO:0060205	cytoplasmic vesicle lumen	12/210	325/19550	0.000215896	0.0047692	0.00391717	GHRL/GRP/PSMD3/FTL/GSTP1/A2M/TIMP1/NPC2/ACTN4/IGF1/VWF/THBS1	12
CC	GO:0015934	large ribosomal subunit	7/210	113/19550	0.000220299	0.0047692	0.00391717	RPL36A/RPL11/MRPL27/MRPL51/MRPL54/RPL36AL/RPL8	7
CC	GO:0031983	vesicle lumen	12/210	327/19550	0.000228384	0.0047692	0.00391717	GHRL/GRP/PSMD3/FTL/GSTP1/A2M/TIMP1/NPC2/ACTN4/IGF1/VWF/THBS1	12
BP	GO:0022900	electron transport chain	10/202	175/18723	2.08858e-05	0.00523712	0.0046645	COX7A1/UQCC3/NDUFAB1/NDUFB10/DHRS3/UQCR11/UQCR10/NDUFA2/COX7A2/CDK1	10
CC	GO:0042788	polysomal ribosome	4/210	32/19550	0.000367491	0.00724774	0.00595292	RPL36A/RPL11/RPL8/RPS28	4
BP	GO:1902001	fatty acid transmembrane transport	4/202	18/18723	3.57459e-05	0.0082738	0.00736916	AKT1/ABCD4/AKT2/THBS1	4
BP	GO:1903578	regulation of ATP metabolic process	7/202	87/18723	4.31997e-05	0.00928485	0.00826966	COX7A1/FIS1/OGT/NUPR1/ATP5IF1/COX7A2/IGF1	7
CC	GO:0005788	endoplasmic reticulum lumen	11/210	313/19550	0.000595962	0.0111351	0.00914579	GHRL/IGFBP5/ERP29/MYDGF/GANAB/COL2A1/TIMP1/COL27A1/IGFBP7/SPP1/THBS1	11
BP	GO:0048638	regulation of developmental growth	13/202	330/18723	6.38957e-05	0.0128175	0.011416	GHRL/AGR2/FGFR3/AKT1/MACF1/SEMA3F/VGLL4/RGS2/PRKDC/BASP1/IGF1/CDK1/SPP1	13
CC	GO:0032045	guanyl-nucleotide exchange factor complex	3/210	17/19550	0.000743426	0.0131958	0.0108384	LAMTOR4/LAMTOR1/LAMTOR2	3
BP	GO:1903321	negative regulation of protein modification by small protein conjugation or removal	7/202	95/18723	7.59728e-05	0.013736	0.0122341	COPS9/OGT/AKT1/RPL11/RPS15/HMG20A/HSPA1B	7
BP	GO:0050673	epithelial cell proliferation	15/202	437/18723	8.37796e-05	0.013736	0.0122341	GHRL/IGFBP5/SERPINF1/AKT1/NUPR1/MYDGF/ATP5IF1/WDR48/UHRF1/MAP2K1/PRKDC/IGF1/SNAI2/CCL2/THBS1	15
BP	GO:0043467	regulation of generation of precursor metabolites and energy	8/202	130/18723	8.43229e-05	0.013736	0.0122341	COX7A1/OGT/AKT1/NUPR1/AKT2/COX7A2/IGF1/CDK1	8
BP	GO:2001237	negative regulation of extrinsic apoptotic signaling pathway	7/202	97/18723	8.67346e-05	0.013736	0.0122341	AKT1/GSTP1/COL2A1/IGF1/SNAI2/THBS1/HSPA1B	7
BP	GO:0040013	negative regulation of locomotion	14/202	391/18723	9.30045e-05	0.0139925	0.0124626	GHRL/IGFBP5/SERPINF1/NBL1/EVL/AKT1/SEMA3F/GSTP1/SPINT2/TIMP1/PTPRG/SINHCAF/CCL2/THBS1	14
CC	GO:1902773	GTPase activator complex	3/210	18/19550	0.000885076	0.014962	0.012289	LAMTOR4/LAMTOR1/LAMTOR2	3
CC	GO:0015935	small ribosomal subunit	5/210	71/19550	0.000998913	0.0161188	0.0132392	MRPS21/RPS15/MRPS16/RPS12/RPS28	5
CC	GO:0070069	cytochrome complex	4/210	42/19550	0.00105194	0.0162364	0.0133358	COX7A1/UQCR11/UQCR10/COX7A2	4
BP	GO:0035265	organ growth	9/202	178/18723	0.000138875	0.019003	0.0169253	FGFR3/AKT1/VGLL4/RGS2/BASP1/IGF1/S1PR1/CDK1/COL27A1	9
BP	GO:0015911	long-chain fatty acid import across plasma membrane	3/202	10/18723	0.000140412	0.019003	0.0169253	AKT1/AKT2/THBS1	3
BP	GO:0001503	ossification	14/202	408/18723	0.000145254	0.019003	0.0169253	IGFBP5/BMP3/FGFR3/AKT1/RPS15/DHRS3/COL2A1/MMP2/IGF1/BAMBI/SNAI2/S1PR1/TPM4/SPP1	14
CC	GO:1990204	oxidoreductase complex	6/210	112/19550	0.00133044	0.0196794	0.0161636	NDUFB11/NDUFAB1/NDUFB10/UQCR11/UQCR10/NDUFA2	6
CC	GO:0005747	mitochondrial respiratory chain complex I	4/210	48/19550	0.00173928	0.0228683	0.0187829	NDUFB11/NDUFAB1/NDUFB10/NDUFA2	4
CC	GO:0030964	NADH dehydrogenase complex	4/210	48/19550	0.00173928	0.0228683	0.0187829	NDUFB11/NDUFAB1/NDUFB10/NDUFA2	4
CC	GO:0045271	respiratory chain complex I	4/210	48/19550	0.00173928	0.0228683	0.0187829	NDUFB11/NDUFAB1/NDUFB10/NDUFA2	4
BP	GO:0051271	negative regulation of cellular component movement	13/202	367/18723	0.000184158	0.0230528	0.0205323	IGFBP5/SERPINF1/NBL1/CD9/EVL/AKT1/GSTP1/SPINT2/TIMP1/PTPRG/SINHCAF/CCL2/THBS1	13
BP	GO:0006122	mitochondrial electron transport, ubiquinol to cytochrome c	3/202	11/18723	0.000191532	0.0230528	0.0205323	UQCC3/UQCR11/UQCR10	3
BP	GO:0032368	regulation of lipid transport	8/202	149/18723	0.000217123	0.0251278	0.0223804	GHRL/FIS1/AKT1/NAXE/AKT2/LAMTOR1/SPP1/THBS1	8
CC	GO:0000313	organellar ribosome	5/210	84/19550	0.00211706	0.0259157	0.0212858	MRPS21/MRPS16/MRPL27/MRPL51/MRPL54	5
CC	GO:0005761	mitochondrial ribosome	5/210	84/19550	0.00211706	0.0259157	0.0212858	MRPS21/MRPS16/MRPL27/MRPL51/MRPL54	5
BP	GO:0007565	female pregnancy	9/202	193/18723	0.000254571	0.0283705	0.0252685	GHRL/IGFBP5/AKT1/TIMP1/MMP2/CLDN4/RGS2/IGFBP7/SPP1	9
BP	GO:0050678	regulation of epithelial cell proliferation	13/202	381/18723	0.00026484	0.0284609	0.025349	GHRL/SERPINF1/AKT1/NUPR1/MYDGF/ATP5IF1/WDR48/UHRF1/PRKDC/IGF1/SNAI2/CCL2/THBS1	13
BP	GO:0031099	regeneration	9/202	198/18723	0.000307519	0.0309377	0.027555	SRSF5/CD9/PTPRF/RPS15/GSTP1/MAP2K1/IGF1/CDK1/SPP1	9
BP	GO:1903320	regulation of protein modification by small protein conjugation or removal	10/202	242/18723	0.000308451	0.0309377	0.027555	COPS9/OGT/AKT1/RPL11/RPS15/CENPX/HDAC3/WDR48/HMG20A/HSPA1B	10
CC	GO:1990351	transporter complex	11/210	381/19550	0.00285003	0.0337254	0.0277003	NDUFB11/NDUFAB1/TIMM13/NDUFB10/ABCD4/CLIC6/AKAP9/UQCR11/UQCR10/NDUFA2/CLDN4	11
BP	GO:2000191	regulation of fatty acid transport	4/202	32/18723	0.000373246	0.0352025	0.0313535	FIS1/AKT1/AKT2/THBS1	4
BP	GO:0033002	muscle cell proliferation	10/202	248/18723	0.000374454	0.0352025	0.0313535	IGFBP5/AKT1/GSTP1/VGLL4/MMP2/PRKDC/IGF1/S1PR1/CDK1/THBS1	10
BP	GO:0070141	response to UV-A	3/202	14/18723	0.00041255	0.0352025	0.0313535	AKT1/TIMP1/MMP2	3
BP	GO:1901099	negative regulation of signal transduction in absence of ligand	4/202	33/18723	0.000421166	0.0352025	0.0313535	AKT1/COL2A1/SNAI2/HSPA1B	4
BP	GO:1903715	regulation of aerobic respiration	4/202	33/18723	0.000421166	0.0352025	0.0313535	COX7A1/AKT1/NUPR1/COX7A2	4
BP	GO:2001240	negative regulation of extrinsic apoptotic signaling pathway in absence of ligand	4/202	33/18723	0.000421166	0.0352025	0.0313535	AKT1/COL2A1/SNAI2/HSPA1B	4
CC	GO:0022625	cytosolic large ribosomal subunit	4/210	58/19550	0.00348925	0.0399575	0.032819	RPL36A/RPL11/RPL36AL/RPL8	4
BP	GO:0045725	positive regulation of glycogen biosynthetic process	3/202	15/18723	0.000511599	0.0405477	0.0361143	AKT1/AKT2/IGF1	3
BP	GO:0033108	mitochondrial respiratory chain complex assembly	6/202	93/18723	0.000512068	0.0405477	0.0361143	UQCC3/NDUFB11/NDUFAB1/NDUFB10/COX14/NDUFA2	6
BP	GO:2000146	negative regulation of cell motility	12/202	359/18723	0.000546526	0.0421666	0.0375562	IGFBP5/SERPINF1/NBL1/EVL/AKT1/GSTP1/SPINT2/TIMP1/PTPRG/SINHCAF/CCL2/THBS1	12
BP	GO:0048639	positive regulation of developmental growth	8/202	174/18723	0.000614495	0.0448662	0.0399606	GHRL/AGR2/AKT1/MACF1/PRKDC/BASP1/IGF1/CDK1	8
BP	GO:0044706	multi-multicellular organism process	9/202	220/18723	0.000660448	0.0448662	0.0399606	GHRL/IGFBP5/AKT1/TIMP1/MMP2/CLDN4/RGS2/IGFBP7/SPP1	9
BP	GO:0032102	negative regulation of response to external stimulus	13/202	420/18723	0.000665061	0.0448662	0.0399606	GHRL/SERPINF1/NBL1/CD9/SEMA3F/STAT2/GSTP1/A2M/NENF/IGF1/SPP1/CCL2/THBS1	13
BP	GO:0048608	reproductive structure development	13/202	424/18723	0.000725906	0.0448662	0.0399606	GHRL/SERPINF1/AKT1/MDFI/KRT19/NUPR1/NUDT1/SPINT2/ERCC1/WDR48/MAP2K1/BASP1/SPP1	13
BP	GO:0050922	negative regulation of chemotaxis	5/202	66/18723	0.00072911	0.0448662	0.0399606	NBL1/SEMA3F/GSTP1/CCL2/THBS1	5
BP	GO:0044539	long-chain fatty acid import into cell	3/202	17/18723	0.00075252	0.0448662	0.0399606	AKT1/AKT2/THBS1	3
BP	GO:0060644	mammary gland epithelial cell differentiation	3/202	17/18723	0.00075252	0.0448662	0.0399606	AKT1/AKT2/MGMT	3
BP	GO:0070875	positive regulation of glycogen metabolic process	3/202	17/18723	0.00075252	0.0448662	0.0399606	AKT1/AKT2/IGF1	3
BP	GO:0140354	lipid import into cell	3/202	17/18723	0.00075252	0.0448662	0.0399606	AKT1/AKT2/THBS1	3
BP	GO:0048660	regulation of smooth muscle cell proliferation	8/202	180/18723	0.000767246	0.0448662	0.0399606	IGFBP5/AKT1/GSTP1/MMP2/PRKDC/IGF1/S1PR1/THBS1	8
BP	GO:0061458	reproductive system development	13/202	427/18723	0.000774562	0.0448662	0.0399606	GHRL/SERPINF1/AKT1/MDFI/KRT19/NUPR1/NUDT1/SPINT2/ERCC1/WDR48/MAP2K1/BASP1/SPP1	13
BP	GO:0032890	regulation of organic acid transport	5/202	67/18723	0.000781093	0.0448662	0.0399606	FIS1/AKT1/AKT2/RGS2/THBS1	5
BP	GO:1905952	regulation of lipid localization	8/202	181/18723	0.000795439	0.0448662	0.0399606	GHRL/FIS1/AKT1/NAXE/AKT2/LAMTOR1/SPP1/THBS1	8
BP	GO:0009206	purine ribonucleoside triphosphate biosynthetic process	5/202	68/18723	0.000835792	0.0448662	0.0399606	UQCC3/NME3/ATP5ME/ATP5F1E/ATP6V1A	5
BP	GO:0046686	response to cadmium ion	5/202	68/18723	0.000835792	0.0448662	0.0399606	AKT1/NUDT1/ERCC1/MT2A/CDK1	5
BP	GO:0001649	osteoblast differentiation	9/202	229/18723	0.000877971	0.0448662	0.0399606	IGFBP5/BMP3/AKT1/RPS15/IGF1/BAMBI/SNAI2/TPM4/SPP1	9
BP	GO:0048659	smooth muscle cell proliferation	8/202	184/18723	0.000885056	0.0448662	0.0399606	IGFBP5/AKT1/GSTP1/MMP2/PRKDC/IGF1/S1PR1/THBS1	8
BP	GO:0014037	Schwann cell differentiation	4/202	40/18723	0.000886849	0.0448662	0.0399606	NDRG1/AKT1/AKT2/CDK1	4
BP	GO:0009145	purine nucleoside triphosphate biosynthetic process	5/202	69/18723	0.000893296	0.0448662	0.0399606	UQCC3/NME3/ATP5ME/ATP5F1E/ATP6V1A	5
BP	GO:0043217	myelin maintenance	3/202	18/18723	0.000895875	0.0448662	0.0399606	NDRG1/AKT1/AKT2	3
BP	GO:0045116	protein neddylation	3/202	18/18723	0.000895875	0.0448662	0.0399606	COPS9/RPL11/UBE2M	3
BP	GO:0048661	positive regulation of smooth muscle cell proliferation	6/202	104/18723	0.000924461	0.0448662	0.0399606	IGFBP5/AKT1/MMP2/IGF1/S1PR1/THBS1	6
BP	GO:0060419	heart growth	6/202	104/18723	0.000924461	0.0448662	0.0399606	VGLL4/RGS2/BASP1/IGF1/S1PR1/CDK1	6
BP	GO:0071478	cellular response to radiation	8/202	186/18723	0.000949176	0.0453344	0.0403776	EEF1D/COPS9/AKT2/ERCC1/SWI5/MGMT/TIMP1/MMP2	8
BP	GO:0001890	placenta development	7/202	144/18723	0.000969858	0.0455985	0.0406128	GHRL/AKT1/MDFI/KRT19/SPINT2/MAP2K1/SPP1	7
BP	GO:0046620	regulation of organ growth	6/202	106/18723	0.00102104	0.0472662	0.0420982	AKT1/VGLL4/RGS2/BASP1/IGF1/CDK1	6
BP	GO:0000028	ribosomal small subunit assembly	3/202	19/18723	0.00105543	0.0481182	0.042857	RPS15/RPS28/PRKDC	3
BP	GO:0051216	cartilage development	8/202	190/18723	0.00108858	0.0488886	0.0435432	GHRL/BMP3/FGFR3/COL2A1/TIMP1/GLG1/SNAI2/COL27A1	8
